# Supplementary material for: Identification of IMC43, a novel IMC protein that collaborates with IMC32 to form an essential daughter bud assembly complex in Toxoplasma gondii
Source: PLoS Pathog. 2023 Oct 2;19(10):e1011707. doi: 10.1371/journal.ppat.1011707 (PMC10569561; doi:10.1371/journal.ppat.1011707)
Supplement: S1 Table — Full list of genes identified by mass spectrometry in the IMC43TurboID experiment. Spectral counts are shown for each gene. “Enrichment Diff” refers to the difference between the average spectral count in IMC43TurboID and control parasites. “Enrichment Fold” refers to the average spectral count for IMC43TurboID samples divided by the average spectral count for control samples. (XLSX) [file ppat.1011707.s010.xlsx]

## Sheet: full list
Protein	Product Description	Control (rep 1)	Control (rep 2)	Control (Average)	IMC43TurboID (rep 1)	IMC43TurboID (rep 2)	IMC43TurboID (Average)	Enrichment
TGGT1_221320	acetyl-CoA carboxylase ACC1	1087	1403	1245	1248	1029	1138.5	-106.5
TGGT1_284190	pyruvate carboxylase	533	538	535.5	437	411	424	-111.5
TGGT1_243200	hypothetical protein	13	0	6.5	261	245	253	246.5
TGGT1_218560	acetyl-coA carboxylase ACC2	291	335	313	257	221	239	-74
TGGT1_238895	hypothetical protein	0	0	0	208	179	193.5	193.5
TGGT1_245560	hypothetical protein	0	0	0	201	201	201	201
TGGT1_292950	hypothetical protein	0	0	0	197	174	185.5	185.5
TGGT1_282070	hypothetical protein	3	0	1.5	183	185	184	182.5
TGGT1_291180	hypothetical protein	0	0	0	172	158	165	165
TGGT1_313270	hypothetical protein	0	0	0	170	169	169.5	169.5
TGGT1_294610	putative histone lysine methyltransferase, SET	3	0	1.5	168	158	163	161.5
TGGT1_235340	hypothetical protein	2	0	1	164	146	155	154
TGGT1_285650	hypothetical protein	0	0	0	159	137	148	148
TGGT1_249440	hypothetical protein	0	0	0	158	135	146.5	146.5
TGGT1_293730	DHHC zinc finger domain-containing protein	8	0	4	147	153	150	146
TGGT1_203010	aurora kinase	0	0	0	140	121	130.5	130.5
TGGT1_231070	protein kinase	2	0	1	134	116	125	124
TGGT1_244500	Tubulin-tyrosine ligase family protein	0	0	0	132	108	120	120
TGGT1_306660	RNA pseudouridine synthase superfamily protein	0	0	0	127	133	130	130
TGGT1_320080	hypothetical protein	0	0	0	124	120	122	122
TGGT1_294860	hypothetical protein	0	0	0	124	115	119.5	119.5
TGGT1_220270	alveolin domain containing intermediate filament IMC6	8	0	4	120	102	111	107
TGGT1_204160	GYF domain-containing protein	0	0	0	116	110	113	113
TGGT1_228150	hypothetical protein	0	0	0	116	94	105	105
TGGT1_278975	ICE family protease (caspase) p20 domain-containing protein	3	0	1.5	108	98	103	101.5
TGGT1_210345	hypothetical protein	0	0	0	99	83	91	91
TGGT1_244380	cactin	4	0	2	98	81	89.5	87.5
TGGT1_298610	GYF domain-containing protein	0	0	0	97	79	88	88
TGGT1_239410	hypothetical protein	0	0	0	96	103	99.5	99.5
TGGT1_237290	hypothetical protein	0	0	0	95	94	94.5	94.5
TGGT1_260580	hypothetical protein	0	0	0	93	80	86.5	86.5
TGGT1_230940	hypothetical protein	8	12	10	89	89	89	79
TGGT1_231640	alveolin domain containing intermediate filament IMC1	13	5	9	88	82	85	76
TGGT1_311230	hypothetical protein	0	0	0	87	100	93.5	93.5
TGGT1_253440	putative cell-cycle-associated protein kinase SRPK	0	0	0	84	83	83.5	83.5
TGGT1_258540	phosphoglycerate mutase family protein	0	0	0	84	66	75	75
TGGT1_311770	hypothetical protein	0	0	0	83	81	82	82
TGGT1_291140	CCR4-Not complex component, Not1 protein	0	0	0	82	78	80	80
TGGT1_260600	Pumilio-family RNA binding repeat-containing protein	0	0	0	78	65	71.5	71.5
TGGT1_226660	hypothetical protein	0	0	0	78	65	71.5	71.5
TGGT1_313370	hypothetical protein	0	0	0	76	72	74	74
TGGT1_265650	protein phosphatase 2C domain-containing protein	0	0	0	76	69	72.5	72.5
TGGT1_238170	hypothetical protein	0	0	0	76	60	68	68
TGGT1_273760	heat shock protein HSP70	38	47	42.5	70	67	68.5	26
TGGT1_315700	hypothetical protein	0	0	0	65	65	65	65
TGGT1_250700	hypothetical protein	0	0	0	64	69	66.5	66.5
TGGT1_310220	hypothetical protein	0	0	0	63	68	65.5	65.5
TGGT1_315580	hypothetical protein	0	0	0	63	50	56.5	56.5
TGGT1_318440	helicase associated domain (ha2) protein	4	9	6.5	62	62	62	55.5
TGGT1_280370	hypothetical protein	0	0	0	62	51	56.5	56.5
TGGT1_209880	putative glutamic acid-rcih protein	0	0	0	57	51	54	54
TGGT1_223790	hypothetical protein	0	0	0	57	50	53.5	53.5
TGGT1_262150	kelch repeat and K+ channel tetramerisation domain containing protein	0	0	0	57	37	47	47
TGGT1_212770	hypothetical protein	0	0	0	55	59	57	57
TGGT1_313790	hypothetical protein	0	0	0	54	45	49.5	49.5
TGGT1_321620	dynamin-related protein DRPB	0	0	0	52	46	49	49
TGGT1_311400	WD domain, G-beta repeat-containing protein	0	0	0	51	49	50	50
TGGT1_310440	membrane occupation and recognition nexus protein MORN1	0	0	0	51	48	49.5	49.5
TGGT1_232340	protein phosphatase 2C domain-containing protein	0	0	0	50	56	53	53
TGGT1_273560	putative kinesin heavy chain	0	0	0	49	54	51.5	51.5
TGGT1_231440	LsmAD domain-containing protein	0	0	0	49	45	47	47
TGGT1_297870	hypothetical protein	0	0	0	49	42	45.5	45.5
TGGT1_269730	myosin-light-chain kinase	0	0	0	49	41	45	45
TGGT1_250820	hypothetical protein	0	0	0	49	38	43.5	43.5
TGGT1_279320	hypothetical protein	0	0	0	47	33	40	40
TGGT1_225960	STE kinase	0	0	0	46	47	46.5	46.5
TGGT1_244120	hypothetical protein	0	0	0	45	42	43.5	43.5
TGGT1_214180	ENTH domain-containing protein	2	0	1	44	48	46	45
TGGT1_230210	alveolin domain containing intermediate filament IMC10	0	0	0	44	45	44.5	44.5
TGGT1_216000	alveolin domain containing intermediate filament IMC3	5	0	2.5	43	37	40	37.5
TGGT1_254940	MIF4G domain-containing protein	0	0	0	42	44	43	43
TGGT1_209030	actin ACT1	44	53	48.5	41	32	36.5	-12
TGGT1_297120	hypothetical protein	0	0	0	40	36	38	38
TGGT1_226220	alveolin domain containing intermediate filament IMC9	0	0	0	40	35	37.5	37.5
TGGT1_231630	alveolin domain containing intermediate filament IMC4	7	0	3.5	39	43	41	37.5
TGGT1_316680	RNA pseudouridine synthase superfamily protein	0	0	0	39	33	36	36
TGGT1_308860	hypothetical protein	0	0	0	38	40	39	39
TGGT1_224850	putative polyadenylate binding protein	6	4	5	36	44	40	35
TGGT1_312622	DUF803 domain-containing protein	0	0	0	36	35	35.5	35.5
TGGT1_242830	putative XRN 5'-3' exonuclease	0	0	0	36	33	34.5	34.5
TGGT1_240630	ULK kinase	0	0	0	36	30	33	33
TGGT1_214880	hypothetical protein	0	0	0	35	29	32	32
TGGT1_248740	hypothetical protein	0	0	0	35	29	32	32
TGGT1_286580	hypothetical protein	3	4	3.5	33	31	32	28.5
TGGT1_236560	hypothetical protein	0	0	0	32	35	33.5	33.5
TGGT1_310190	PIK3R4 kinase-related protein (incomplete catalytic triad)	0	0	0	32	31	31.5	31.5
TGGT1_243430	OTU family cysteine protease	0	0	0	32	29	30.5	30.5
TGGT1_275350	TBC domain-containing protein	0	0	0	31	31	31	31
TGGT1_411010	protein phosphatase 2C domain protein	0	0	0	31	30	30.5	30.5
TGGT1_411780	protein phosphatase 2C domain protein	0	0	0	31	30	30.5	30.5
TGGT1_268330	hypothetical protein	0	0	0	31	28	29.5	29.5
TGGT1_286420A	putative elongation factor 1-alpha (EF-1-ALPHA)	28	40	34	31	25	28	-6
TGGT1_313010	DEAD (Asp-Glu-Ala-Asp) box polypeptide DDX6	20	25	22.5	31	24	27.5	5
TGGT1_235470	myosin A	7	6	6.5	29	30	29.5	23
TGGT1_239830	TBC domain-containing protein	0	0	0	29	29	29	29
TGGT1_311720	chaperonin protein BiP	23	27	25	29	29	29	4
TGGT1_237210	Tyrosine kinase-like (TKL) protein	0	0	0	29	24	26.5	26.5
TGGT1_280770	regulator of chromosome condensation (RCC1) repeat-containing protein	0	0	0	29	24	26.5	26.5
TGGT1_269180	MIF4G domain-containing protein	0	0	0	28	33	30.5	30.5
TGGT1_259720	hypothetical protein	0	0	0	28	32	30	30
TGGT1_239800	hypothetical protein	0	0	0	28	26	27	27
TGGT1_296010	phosphatidylinositol 3- and 4-kinase	0	0	0	28	23	25.5	25.5
TGGT1_242860	hypothetical protein	0	0	0	27	32	29.5	29.5
TGGT1_293180	NADP-specific glutamate dehydrogenase	0	0	0	27	24	25.5	25.5
TGGT1_215700	phosphatidylinositol 3- and 4-kinase	0	0	0	27	20	23.5	23.5
TGGT1_243960	nuclear transport factor 2 (ntf2) domain-containing protein	0	0	0	26	35	30.5	30.5
TGGT1_268200	RNA recognition motif-containing protein	4	4	4	26	34	30	26
TGGT1_236650	DEAD (Asp-Glu-Ala-Asp) box polypeptide 17	13	18	15.5	26	27	26.5	11
TGGT1_255450	hypothetical protein	0	0	0	26	24	25	25
TGGT1_301410	hypothetical protein	0	0	0	26	23	24.5	24.5
TGGT1_233020	Not1 N-terminal domain, CCR4-Not complex component protein	0	3	1.5	26	22	24	22.5
TGGT1_308090	rhoptry protein ROP5	20	21	20.5	26	16	21	0.5
TGGT1_267620	multi-pass transmembrane protein	0	0	0	25	28	26.5	26.5
TGGT1_229640	hypothetical protein	0	0	0	25	22	23.5	23.5
TGGT1_249390	glutamate/leucine/phenylalanine/valine dehydrogenase family protein	18	31	24.5	25	22	23.5	-1
TGGT1_275610	protein kinase, other	0	0	0	25	21	23	23
TGGT1_290920	oxidoreductase, 2OG-Fe(II) oxygenase family protein	0	0	0	25	19	22	22
TGGT1_223420	DnaJ domain-containing protein	0	0	0	25	18	21.5	21.5
TGGT1_257430	hypothetical protein	0	0	0	24	32	28	28
TGGT1_214990	hypothetical protein	0	0	0	24	25	24.5	24.5
TGGT1_250770	putative eukaryotic initiation factor-4A	25	27	26	24	21	22.5	-3.5
TGGT1_227360	ribosomal protein RPL3	18	16	17	24	19	21.5	4.5
TGGT1_289690	glyceraldehyde-3-phosphate dehydrogenase GAPDH1	26	39	32.5	23	23	23	-9.5
TGGT1_411430	rhoptry protein ROP5	21	19	20	23	20	21.5	1.5
TGGT1_294800B	putative elongation factor 1-alpha (EF-1-ALPHA)	21	32	26.5	23	19	21	-5.5
TGGT1_359490	elongation factor 1-alpha	21	32	26.5	23	19	21	-5.5
TGGT1_312590	hypothetical protein	0	0	0	23	18	20.5	20.5
TGGT1_258700	transporter, major facilitator family protein	0	0	0	22	26	24	24
TGGT1_203540	putative RNA binding protein	0	0	0	22	22	22	22
TGGT1_294360	putative ubiquitin specific protease 39 isoform 2	0	0	0	22	20	21	21
TGGT1_411760	actin	18	16	17	22	20	21	4
TGGT1_286420B	putative elongation factor 1-alpha (EF-1-ALPHA)	20	32	26	22	19	20.5	-5.5
TGGT1_288380	heat shock protein HSP90	21	27	24	22	18	20	-4
TGGT1_201680	putative eukaryotic initiation factor-3 subunit 10	6	4	5	22	16	19	14
TGGT1_225690	hypothetical protein	0	0	0	22	15	18.5	18.5
TGGT1_207440	ribosomal protein RPS4	27	27	27	22	13	17.5	-9.5
TGGT1_238400	endonuclease/exonuclease/phosphatase domain-containing protein	0	0	0	21	28	24.5	24.5
TGGT1_268950	hypothetical protein	0	0	0	21	24	22.5	22.5
TGGT1_257150	NOT2 / NOT3 / NOT5 family protein	0	0	0	21	21	21	21
TGGT1_230000	hypothetical protein	0	0	0	21	19	20	20
TGGT1_201700	WD domain, G-beta repeat-containing protein	0	0	0	21	17	19	19
TGGT1_273500	O-linked N-acetylglucosamine transferase	0	0	0	21	17	19	19
TGGT1_306190	hypothetical protein	0	0	0	21	17	19	19
TGGT1_270510	asparaginyl-tRNA synthetase (NOB+tRNA synthase)	20	25	22.5	21	16	18.5	-4
TGGT1_309120	ribosomal protein RPL4	20	18	19	21	15	18	-1
TGGT1_212140	hypothetical protein	0	0	0	21	13	17	17
TGGT1_245680	ribosomal protein RPL21	21	13	17	21	13	17	0
TGGT1_320100	RNA recognition motif-containing protein	0	0	0	20	25	22.5	22.5
TGGT1_324600	heat shock protein	20	21	20.5	20	19	19.5	-1
TGGT1_236850	hypothetical protein	0	0	0	20	18	19	19
TGGT1_273800	WD domain, G-beta repeat-containing protein	0	0	0	20	16	18	18
TGGT1_309200	zinc finger (CCCH type) motif-containing protein	0	0	0	20	15	17.5	17.5
TGGT1_294730	hypothetical protein	0	0	0	19	23	21	21
TGGT1_248340	GTP-binding nuclear protein ran/tc4	20	28	24	19	18	18.5	-5.5
TGGT1_275670	alveolin domain containing intermediate filament IMC15	0	0	0	19	17	18	18
TGGT1_227450	hydrolase, NUDIX family protein	0	0	0	19	13	16	16
TGGT1_213660	zinc finger (CCCH type) motif-containing protein	0	0	0	18	21	19.5	19.5
TGGT1_249900	putative adenine nucleotide translocator	25	29	27	18	20	19	-8
TGGT1_292920	putative heat shock protein 75	2	2	2	18	18	18	16
TGGT1_207370	hypothetical protein	0	0	0	18	17	17.5	17.5
TGGT1_287500	putative T complex chaperonin	9	10	9.5	18	17	17.5	8
TGGT1_253430	putative asparagine synthetase	13	21	17	18	16	17	0
TGGT1_294620	putative eukaryotic initiation factor-3, subunit 8	9	8	8.5	18	13	15.5	7
TGGT1_255880	hypothetical protein	0	0	0	17	21	19	19
TGGT1_258970	hypothetical protein	0	0	0	17	20	18.5	18.5
TGGT1_230850	hypothetical protein	2	0	1	17	18	17.5	16.5
TGGT1_313380	hypothetical protein	6	2	4	17	17	17	13
TGGT1_231790	hypothetical protein	0	0	0	17	16	16.5	16.5
TGGT1_289760	hypothetical protein	32	30	31	17	16	16.5	-14.5
TGGT1_239100	ribosomal protein RPS7	7	15	11	17	15	16	5
TGGT1_277760	putative adenylosuccinate lyase	0	0	0	17	14	15.5	15.5
TGGT1_227610	hypothetical protein	0	0	0	17	14	15.5	15.5
TGGT1_273460	eukaryotic translation initiation factor 3 subunit 6 interacting protein	13	17	15	17	14	15.5	0.5
TGGT1_295620	hypothetical protein	0	0	0	17	13	15	15
TGGT1_313670	adaptin n terminal region domain-containing protein	2	0	1	17	11	14	13
TGGT1_275650	hypothetical protein	0	0	0	16	22	19	19
TGGT1_232150	hypothetical protein	0	0	0	16	15	15.5	15.5
TGGT1_217890	putative alkyl hydroperoxide reductase/ Thiol specific antioxidant/ Mal allergen	0	3	1.5	16	14	15	13.5
TGGT1_313910	RNA recognition motif 2 protein	0	0	0	16	13	14.5	14.5
TGGT1_263520	microtubule associated protein SPM1	0	0	0	16	13	14.5	14.5
TGGT1_206450	putative autophagy-related cysteine peptidase atg4	0	0	0	16	10	13	13
TGGT1_305930	hypothetical protein	0	0	0	16	10	13	13
TGGT1_202900	zinc finger (CCCH type) motif-containing protein	0	0	0	15	18	16.5	16.5
TGGT1_320050	ribosomal protein RPL5	15	16	15.5	15	15	15	-0.5
TGGT1_292130	ribosomal protein RPL13A	23	27	25	15	14	14.5	-10.5
TGGT1_202550	NLI interacting factor family phosphatase	0	0	0	15	13	14	14
TGGT1_232300	ribosomal protein RPS3	15	22	18.5	15	13	14	-4.5
TGGT1_212260	Sjogren's syndrome/scleroderma autoantigen 1 (Autoantigen p27) protein	0	0	0	15	12	13.5	13.5
TGGT1_263700	ribosomal protein RPS14	16	20	18	15	12	13.5	-4.5
TGGT1_219850	prolyl-tRNA synthetase (ProRS)	7	13	10	15	9	12	2
TGGT1_307040	shikimate dehydrogenase substrate binding domain-containing protein	0	0	0	15	7	11	11
TGGT1_228470	ribosomal protein RPL15	19	20	19.5	14	18	16	-3.5
TGGT1_266640	putative Acetyl-coenzyme A synthetase 2	0	0	0	14	16	15	15
TGGT1_229920	hypothetical protein	0	0	0	14	16	15	15
TGGT1_289910	hypothetical protein	0	0	0	14	16	15	15
TGGT1_300260	threonyl-tRNA synthetase family protein	0	0	0	14	15	14.5	14.5
TGGT1_289750	ribosomal-ubiquitin protein RPL40	9	6	7.5	14	15	14.5	7
TGGT1_219820	putative polyubiquitin UbC	9	6	7.5	14	15	14.5	7
TGGT1_283850	peptidyl-prolyl cis-trans isomerase	0	0	0	14	14	14	14
TGGT1_235690	hypothetical protein	0	0	0	14	14	14	14
TGGT1_321600	hypothetical protein	0	0	0	14	14	14	14
TGGT1_235380	hypothetical protein	0	0	0	14	12	13	13
TGGT1_222380	importin-beta N-terminal domain-containing protein	2	2	2	14	12	13	11
TGGT1_272910	T-complex protein 1 delta subunit	0	0	0	14	10	12	12
TGGT1_210690	ribosomal protein RPS6	13	15	14	14	10	12	-2
TGGT1_305560	Vps51/Vps67 protein	0	0	0	14	9	11.5	11.5
TGGT1_226250	DEAD (Asp-Glu-Ala-Asp) box polypeptide DDX3X	7	7	7	14	9	11.5	4.5
TGGT1_251780	heat shock protein	20	30	25	13	19	16	-9
TGGT1_219170	hypothetical protein	0	0	0	13	17	15	15
TGGT1_272640	putative eukaryotic initiation factor-2B, epsilon subunit	0	0	0	13	16	14.5	14.5
TGGT1_222050	hypothetical protein	0	0	0	13	14	13.5	13.5
TGGT1_217600	calcium-dependent protein kinase CDPK9	0	0	0	13	14	13.5	13.5
TGGT1_289510	hypothetical protein	0	0	0	13	13	13	13
TGGT1_233010	putative cell-cycle-assocaited protein kinase ERK7	5	6	5.5	13	13	13	7.5
TGGT1_247510	fructose-bisphospatase II	14	15	14.5	13	13	13	-1.5
TGGT1_230880	hypothetical protein	0	0	0	13	12	12.5	12.5
TGGT1_226970	ribosomal protein RPS11	16	10	13	13	12	12.5	-0.5
TGGT1_246950	hypothetical protein	0	0	0	13	10	11.5	11.5
TGGT1_287970	hypothetical protein	0	0	0	13	10	11.5	11.5
TGGT1_262620	RNA recognition motif-containing protein	8	8	8	13	9	11	3
TGGT1_244560	putative heat shock protein 90	15	17	16	13	6	9.5	-6.5
TGGT1_219710	hypothetical protein	0	0	0	12	16	14	14
TGGT1_226960	phosphofructokinase PFKII	2	5	3.5	12	15	13.5	10
TGGT1_240050	hypothetical protein	0	0	0	12	13	12.5	12.5
TGGT1_258210	DNA-directed RNA polymerase II RPB2	0	0	0	12	12	12	12
TGGT1_224880	kinesin motor domain-containing protein	0	0	0	12	11	11.5	11.5
TGGT1_265080	Tubulin-tyrosine ligase family protein	0	0	0	12	10	11	11
TGGT1_211340	hypothetical protein	0	0	0	12	10	11	11
TGGT1_222960	SCY kinase-related protein (incomplete catalytic triad)	0	0	0	12	9	10.5	10.5
TGGT1_314530	RPAP1 family protein	0	0	0	12	9	10.5	10.5
TGGT1_316400B	alpha tubulin TUBA1	11	15	13	12	9	10.5	-2.5
TGGT1_245460	ribosomal protein RPS8	13	16	14.5	12	9	10.5	-4
TGGT1_273790	hypothetical protein	0	0	0	12	7	9.5	9.5
TGGT1_311860	hypothetical protein	0	0	0	11	15	13	13
TGGT1_251500	putative eukaryotic initiation factor-3, subunit 3	0	2	1	11	14	12.5	11.5
TGGT1_264900	hypothetical protein	0	0	0	11	12	11.5	11.5
TGGT1_219320	acid phosphatase GAP50	5	6	5.5	11	12	11.5	6
TGGT1_259640	nucleoporin autopeptidase	0	3	1.5	11	11	11	9.5
TGGT1_261570	ribosomal protein RPL7A	8	12	10	11	11	11	1
TGGT1_232130	hypothetical protein	0	0	0	11	10	10.5	10.5
TGGT1_311470	rhoptry neck protein RON5	3	14	8.5	11	10	10.5	2
TGGT1_258832	Vps52 / Sac2 family protein	0	0	0	11	9	10	10
TGGT1_312580	hypothetical protein	0	0	0	11	9	10	10
TGGT1_289650	PEP-carboxykinase I	3	2	2.5	11	9	10	7.5
TGGT1_214090	signal peptidase	0	0	0	11	8	9.5	9.5
TGGT1_291680	Sec23/Sec24 trunk domain-containing protein	0	0	0	11	8	9.5	9.5
TGGT1_288830	NADH dehydrogenase (NDH2-II)	11	11	11	11	8	9.5	-1.5
TGGT1_249250	ribosomal protein RPL35A	16	15	15.5	11	7	9	-6.5
TGGT1_252220	tetratricopeptide repeat domain containing protein	0	0	0	11	5	8	8
TGGT1_297520	proteophosphoglycan PPG1	0	0	0	11	5	8	8
TGGT1_244470	hypothetical protein	0	0	0	11	5	8	8
TGGT1_230410	peroxiredoxin PRX3	8	13	10.5	10	15	12.5	2
TGGT1_294840	zinc finger (CCCH type) motif-containing protein	0	0	0	10	14	12	12
TGGT1_291050	putative histone kinase SNF1	0	0	0	10	14	12	12
TGGT1_239400	hypothetical protein	0	0	0	10	14	12	12
TGGT1_289080	HEAT repeat-containing protein	0	0	0	10	12	11	11
TGGT1_209108	hypothetical protein	0	0	0	10	11	10.5	10.5
TGGT1_294670	translation initiation factor 3 subunit	0	0	0	10	10	10	10
TGGT1_272350	mRNA export protein	0	0	0	10	10	10	10
TGGT1_240980	hypothetical protein	0	0	0	10	10	10	10
TGGT1_306670	hypothetical protein	0	0	0	10	10	10	10
TGGT1_289600	heat shock protein HSP29	0	0	0	10	10	10	10
TGGT1_288800	endonuclease/exonuclease/phosphatase family protein	0	0	0	10	10	10	10
TGGT1_262640	Cg8 family protein	0	0	0	10	10	10	10
TGGT1_305520	ribosomal protein RPS2	10	14	12	10	10	10	-2
TGGT1_260240	ccr4-associated factor family protein	0	0	0	10	8	9	9
TGGT1_243710	t-complex protein beta subunit	0	2	1	10	8	9	8
TGGT1_204020	ribosomal protein RPL8	13	16	14.5	10	8	9	-5.5
TGGT1_207390	putative coatomer protein complex, gamma sub-unit	0	0	0	10	7	8.5	8.5
TGGT1_263090	14-3-3 protein	0	0	0	10	7	8.5	8.5
TGGT1_312090	ribosomal protein RPL23	6	5	5.5	10	7	8.5	3
TGGT1_268630	YagE family protein	0	0	0	10	6	8	8
TGGT1_234280	AMP deaminase	0	0	0	10	6	8	8
TGGT1_320020	transporter, major facilitator family protein	5	5	5	10	6	8	3
TGGT1_214970	putative DNA replication licensing factor	0	0	0	10	4	7	7
TGGT1_269460	Ser/Thr phosphatase family protein	0	0	0	9	13	11	11
TGGT1_228750	calcium dependent protein kinase CDPK7	0	0	0	9	11	10	10
TGGT1_300000	ribosomal protein RPL18	6	12	9	9	11	10	1
TGGT1_220400	actin depolymerizing factor ADF	7	12	9.5	9	11	10	0.5
TGGT1_247770	hypothetical protein	0	0	0	9	10	9.5	9.5
TGGT1_309220	GTPase activating protein for Arf protein	0	0	0	9	10	9.5	9.5
TGGT1_221630	hypothetical protein	0	0	0	9	9	9	9
TGGT1_223920	rhoptry neck protein RON3	18	32	25	9	9	9	-16
TGGT1_201380	putative chorismate synthase	0	0	0	9	8	8.5	8.5
TGGT1_268370	non-specific serine/threonine protein kinase	0	0	0	9	8	8.5	8.5
TGGT1_215460	ribosomal protein RPS24	10	10	10	9	8	8.5	-1.5
TGGT1_242290	putative proteasome subunit alpha1	0	0	0	9	7	8	8
TGGT1_288720	ribosomal protein RPL10	8	11	9.5	9	7	8	-1.5
TGGT1_294630	hypothetical protein	0	0	0	9	6	7.5	7.5
TGGT1_205470	putative translation elongation factor 2 family protein	6	4	5	9	6	7.5	2.5
TGGT1_232710	ribosomal protein RPS3A	9	11	10	9	6	7.5	-2.5
TGGT1_244880	DNA-directed RNA polymerase I RPA1	0	0	0	9	4	6.5	6.5
TGGT1_217510	hypothetical protein	0	0	0	9	3	6	6
TGGT1_216670	FUSE-binding protein 2 / KH-type splicing regulatory protein	0	0	0	8	11	9.5	9.5
TGGT1_268570	zinc finger (CCCH type) motif-containing protein	0	0	0	8	10	9	9
TGGT1_289330	ubiquitin carboxyl-terminal hydrolase family 2 protein	0	0	0	8	10	9	9
TGGT1_290605	hypothetical protein	0	0	0	8	10	9	9
TGGT1_218300	zinc finger (CCCH type) motif-containing protein	0	0	0	8	9	8.5	8.5
TGGT1_226390	hypothetical protein	0	0	0	8	9	8.5	8.5
TGGT1_284530	hypothetical protein	0	0	0	8	9	8.5	8.5
TGGT1_216810	5'-nucleotidase, C-terminal domain-containing protein	0	0	0	8	9	8.5	8.5
TGGT1_320515	hypothetical protein	0	0	0	8	8	8	8
TGGT1_223940	GAP45 protein	2	2	2	8	8	8	6
TGGT1_263050	ribosomal protein RPL13	5	5	5	8	8	8	3
TGGT1_301440	calcium-dependent protein kinase CDPK1	5	6	5.5	8	8	8	2.5
TGGT1_315885	putative glycosyltransferase	0	0	0	8	7	7.5	7.5
TGGT1_244460	hypothetical protein	0	0	0	8	7	7.5	7.5
TGGT1_270890	hypothetical protein	0	0	0	8	7	7.5	7.5
TGGT1_203390	CRAL/TRIO domain-containing protein	0	0	0	8	7	7.5	7.5
TGGT1_312050	putative small GTPase Rab2	13	13	13	8	7	7.5	-5.5
TGGT1_258410	photosensitized INA-labeled protein PHIL1	0	0	0	8	6	7	7
TGGT1_286530	hypothetical protein	0	0	0	8	6	7	7
TGGT1_216880	guanine nucleotide-binding protein	4	5	4.5	8	6	7	2.5
TGGT1_229670	ribosomal protein RPS23	8	7	7.5	8	6	7	-0.5
TGGT1_223050	ribosomal protein RPS20	9	10	9.5	8	6	7	-2.5
TGGT1_263750	hypothetical protein	0	0	0	8	5	6.5	6.5
TGGT1_206380	hypothetical protein	0	0	0	8	3	5.5	5.5
TGGT1_258240	chromodomain helicase DNA binding protein CHD1/SWI2/SNF2	6	3	4.5	8	3	5.5	1
TGGT1_263000	Beige/BEACH domain-containing protein	0	0	0	7	10	8.5	8.5
TGGT1_262390	TLD protein	0	0	0	7	9	8	8
TGGT1_215380	hypothetical protein	0	0	0	7	9	8	8
TGGT1_290660	RNA recognition motif-containing protein	0	0	0	7	8	7.5	7.5
TGGT1_240650	putative coatomer protein complex, subunit alpha	0	0	0	7	8	7.5	7.5
TGGT1_230400	hypothetical protein	0	0	0	7	8	7.5	7.5
TGGT1_284620	hypothetical protein	0	0	0	7	8	7.5	7.5
TGGT1_273520	PCI domain-containing protein	2	0	1	7	8	7.5	6.5
TGGT1_278870	myosin F	3	2	2.5	7	8	7.5	5
TGGT1_257350	putative eukaryotic translation initiation factor	0	0	0	7	7	7	7
TGGT1_304670	leucine rich repeat-containing protein	0	0	0	7	7	7	7
TGGT1_229260	hypothetical protein	0	0	0	7	7	7	7
TGGT1_275490	hypothetical protein	0	0	0	7	7	7	7
TGGT1_205380	fructose-bisphospatase I	0	0	0	7	7	7	7
TGGT1_232440	Brf1p family coiled coil protein	0	0	0	7	7	7	7
TGGT1_318710	ATP-binding cassette sub-family F member 1	0	0	0	7	7	7	7
TGGT1_263070	CMGC kinase, CK2 family	2	3	2.5	7	7	7	4.5
TGGT1_225050	putative adenosylhomocysteinase	6	7	6.5	7	7	7	0.5
TGGT1_223410	putative eukaryotic initiation factor-4E	0	0	0	7	6	6.5	6.5
TGGT1_212840	HIT zinc finger protein	0	0	0	7	6	6.5	6.5
TGGT1_279390	putative proliferation-associated protein 2G4	6	8	7	7	6	6.5	-0.5
TGGT1_262670	ribosomal protein RPL18A	12	9	10.5	7	6	6.5	-4
TGGT1_221580	ribosomal RNA large subunit methyltransferase J protein	0	0	0	7	5	6	6
TGGT1_290170	kelch repeat domain containing/Serine/threonine protein phosphatase protein	0	0	0	7	5	6	6
TGGT1_312110	apicoplast-associated thioredoxin family protein Atrx1	0	3	1.5	7	5	6	4.5
TGGT1_225080	ribosomal protein RPS18	8	4	6	7	5	6	0
TGGT1_263300	eukaryotic porin protein	10	12	11	7	5	6	-5
TGGT1_297500	T-complex protein 1 eta subunit	0	0	0	7	4	5.5	5.5
TGGT1_270770	PWI domain-containing protein	0	0	0	7	4	5.5	5.5
TGGT1_210700	hypothetical protein	0	0	0	7	4	5.5	5.5
TGGT1_205130	hypothetical protein	0	0	0	7	3	5	5
TGGT1_230340	hypothetical protein	0	0	0	7	3	5	5
TGGT1_202930	hypothetical protein	3	2	2.5	7	3	5	2.5
TGGT1_215260	carbamoylphosphate synthetase	0	4	2	7	2	4.5	2.5
TGGT1_266300	hypothetical protein	0	0	0	7	0	3.5	3.5
TGGT1_218840	mutS domain protein	0	0	0	6	9	7.5	7.5
TGGT1_268870	tetratricopeptide repeat-containing protein	0	0	0	6	8	7	7
TGGT1_266830	Sec7 domain-containing protein	0	0	0	6	8	7	7
TGGT1_222070	elongation factor Tu GTP binding domain-containing protein	0	0	0	6	8	7	7
TGGT1_310450	putative myosin heavy chain	0	0	0	6	7	6.5	6.5
TGGT1_270865	putative adenylate cyclase	0	0	0	6	7	6.5	6.5
TGGT1_215010	hypothetical protein	0	0	0	6	7	6.5	6.5
TGGT1_250790	hypothetical protein	0	0	0	6	7	6.5	6.5
TGGT1_262950	hypothetical protein	0	0	0	6	7	6.5	6.5
TGGT1_264040	hypothetical protein	0	0	0	6	7	6.5	6.5
TGGT1_211680	protein disulfide isomerase	0	2	1	6	7	6.5	5.5
TGGT1_205440	CCT chaperonin gamma subunit	0	2	1	6	7	6.5	5.5
TGGT1_232250	catalase	0	2	1	6	7	6.5	5.5
TGGT1_289300	methionyl-tRNA synthetase	3	4	3.5	6	7	6.5	3
TGGT1_204400	putative ATPase synthase subunit alpha	8	6	7	6	7	6.5	-0.5
TGGT1_274130	TBC domain-containing protein	0	0	0	6	6	6	6
TGGT1_260500	putative COPI associated protein	0	0	0	6	6	6	6
TGGT1_233680	nuclear movement family protein	0	0	0	6	6	6	6
TGGT1_200400	hypothetical protein	0	0	0	6	6	6	6
TGGT1_203980	hypothetical protein	0	0	0	6	6	6	6
TGGT1_265370	hypothetical protein	0	0	0	6	6	6	6
TGGT1_268850	enolase 2	2	3	2.5	6	6	6	3.5
TGGT1_213060	WD domain, G-beta repeat-containing protein	0	0	0	6	5	5.5	5.5
TGGT1_230140	vacuolar sorting protein 9 (vps9) domain-containing protein	0	0	0	6	5	5.5	5.5
TGGT1_231210	sarcalumenin/eps15 family protein	0	0	0	6	5	5.5	5.5
TGGT1_306060	rhoptry neck protein RON8	0	0	0	6	5	5.5	5.5
TGGT1_216260	putative eukaryotic initiation factor-2B, gamma subunit	0	0	0	6	5	5.5	5.5
TGGT1_276170	phosphatidylinositol 3- and 4-kinase	0	0	0	6	5	5.5	5.5
TGGT1_235420	hypothetical protein	0	0	0	6	5	5.5	5.5
TGGT1_280700	arginine decarboxylase	0	0	0	6	5	5.5	5.5
TGGT1_248880	GTPase RAB7	5	6	5.5	6	5	5.5	0
TGGT1_207060	ribonucleoside-diphosphate reductase small subunit	0	0	0	6	4	5	5
TGGT1_212090	hypothetical protein	0	0	0	6	4	5	5
TGGT1_230230	hypothetical protein	0	0	0	6	4	5	5
TGGT1_276890	hypothetical protein	0	0	0	6	4	5	5
TGGT1_236570	lysine decarboxylase family protein	2	6	4	6	4	5	1
TGGT1_248390	ribosomal protein RPL26	10	9	9.5	6	4	5	-4.5
TGGT1_309752	putative succinate-Coenzyme A ligase, beta subunit	9	10	9.5	6	4	5	-4.5
TGGT1_271120	endonuclease/exonuclease/phosphatase family protein	0	0	0	6	3	4.5	4.5
TGGT1_318410	putative TCP-1 chaperonin	0	2	1	6	3	4.5	3.5
TGGT1_240600	putative chaperonin cpn60	6	12	9	6	3	4.5	-4.5
TGGT1_289050	putative FIKK kinase	0	0	0	6	2	4	4
TGGT1_230960	putative splicing factor 3b, subunit 3	3	4	3.5	6	2	4	0.5
TGGT1_234640	hypothetical protein	0	0	0	6	0	3	3
TGGT1_313360	hypothetical protein	0	0	0	6	0	3	3
TGGT1_226510	Sec23/Sec24 trunk domain-containing protein	0	0	0	5	8	6.5	6.5
TGGT1_215170	putative serine/threonine-protein phosphatase 2A catalytic subunit beta isoform	0	0	0	5	7	6	6
TGGT1_226590	putative cytochrome C oxidase subunit IIa	0	0	0	5	7	6	6
TGGT1_290670	leucyl aminopeptidase LAP	4	4	4	5	7	6	2
TGGT1_284560	ribosomal protein RPL9	4	8	6	5	7	6	0
TGGT1_289530	ribosomal protein RPL19	5	8	6.5	5	7	6	-0.5
TGGT1_321680	hypothetical protein	0	0	0	5	6	5.5	5.5
TGGT1_260540	alveolin domain containing intermediate filament IMC14	0	0	0	5	6	5.5	5.5
TGGT1_259070	acetyltransferase, GNAT family protein	0	0	0	5	6	5.5	5.5
TGGT1_219520	histone arginine methyltransferase PRMT1	0	2	1	5	6	5.5	4.5
TGGT1_203630	ribosomal protein RPL44	2	3	2.5	5	6	5.5	3
TGGT1_221380	alba 1	5	3	4	5	6	5.5	1.5
TGGT1_269600	biotin-requiring enzyme domain-containing protein	11	16	13.5	5	6	5.5	-8
TGGT1_225310	putative ARF1-directed GTPase-activating protein	0	0	0	5	5	5	5
TGGT1_208050	putative ABC transporter	0	0	0	5	5	5	5
TGGT1_227000	hypothetical protein	0	0	0	5	5	5	5
TGGT1_249870	hypothetical protein	0	0	0	5	5	5	5
TGGT1_257330	hypothetical protein	0	0	0	5	5	5	5
TGGT1_257680	myosin light chain MLC1	3	2	2.5	5	5	5	2.5
TGGT1_220860	DEAD/DEAH box helicase	0	3	1.5	5	5	5	3.5
TGGT1_278830	glucose-6-phosphate 1-dehydrogenase	0	4	2	5	5	5	3
TGGT1_209600	hypothetical protein	4	7	5.5	5	5	5	-0.5
TGGT1_266960	beta-tubulin	7	11	9	5	5	5	-4
TGGT1_297230	Vps53 family protein	0	0	0	5	4	4.5	4.5
TGGT1_270530	ubiquitin fusion degradation protein UFD1CY	0	0	0	5	4	4.5	4.5
TGGT1_237280	TLD protein	0	0	0	5	4	4.5	4.5
TGGT1_240410	protein kinase (incomplete catalytic triad)	0	0	0	5	4	4.5	4.5
TGGT1_208510	hypothetical protein	0	0	0	5	4	4.5	4.5
TGGT1_236060	hypothetical protein	0	0	0	5	4	4.5	4.5
TGGT1_258470	hypothetical protein	0	0	0	5	4	4.5	4.5
TGGT1_259560	endonuclease/exonuclease/phosphatase family protein	0	0	0	5	4	4.5	4.5
TGGT1_290950	putative clathrin heavy chain	2	0	1	5	4	4.5	3.5
TGGT1_229930	p25-alpha family protein	0	2	1	5	4	4.5	3.5
TGGT1_229000	kelch repeat-containing protein	0	0	0	5	3	4	4
TGGT1_209200	hypothetical protein	0	0	0	5	3	4	4
TGGT1_256780	hypothetical protein	0	0	0	5	3	4	4
TGGT1_258980	hypothetical protein	0	0	0	5	3	4	4
TGGT1_295360	hypothetical protein	0	0	0	5	3	4	4
TGGT1_220360	FAD binding domain-containing protein	0	0	0	5	3	4	4
TGGT1_267800	dynamin-related protein DRPA	0	0	0	5	3	4	4
TGGT1_255190	myosin C	0	2	1	5	3	4	3
TGGT1_269980	putative preprotein translocase Sec61	0	5	2.5	5	3	4	1.5
TGGT1_200280	WD domain, G-beta repeat-containing protein	0	0	0	5	2	3.5	3.5
TGGT1_210781	ubiquitin carboxyl-terminal hydrolase	0	0	0	5	2	3.5	3.5
TGGT1_216240	hypothetical protein	0	0	0	5	2	3.5	3.5
TGGT1_304630	ATG C terminal domain-containing protein	0	0	0	5	2	3.5	3.5
TGGT1_239820	D-3-phosphoglycerate dehydrogenase	3	3	3	5	2	3.5	0.5
TGGT1_240860	acyltransferase domain-containing protein	3	8	5.5	5	2	3.5	-2
TGGT1_253290	valyl-tRNA synthetase	7	13	10	5	2	3.5	-6.5
TGGT1_221360	hypothetical protein	0	0	0	5	0	2.5	2.5
TGGT1_313580	cytochrome b5 family heme/steroid binding domain-containing protein	0	0	0	5	0	2.5	2.5
TGGT1_239260	histone H4	9	3	6	5	0	2.5	-3.5
TGGT1_214270	putative translation initiation factor IF-2	0	0	0	4	8	6	6
TGGT1_246720	hypothetical protein	0	0	0	4	8	6	6
TGGT1_235930	domain K- type RNA binding proteins family protein	4	5	4.5	4	8	6	1.5
TGGT1_227030	hypothetical protein	4	6	5	4	8	6	1
TGGT1_286590	microtubule associated protein SPM2	0	0	0	4	7	5.5	5.5
TGGT1_240510	hypothetical protein	2	0	1	4	6	5	4
TGGT1_312480	putative uracil phosphoribosyltransferase FUR1	0	0	0	4	5	4.5	4.5
TGGT1_226680	hypothetical protein	0	0	0	4	5	4.5	4.5
TGGT1_227820	hypothetical protein	0	0	0	4	5	4.5	4.5
TGGT1_238190	DNA-directed RNA polymerase II RPB3	0	0	0	4	5	4.5	4.5
TGGT1_263040	ribosomal protein RPS16	5	4	4.5	4	5	4.5	0
TGGT1_288360	tryptophanyl-tRNA synthetase (TrpRS2)	3	5	4	4	5	4.5	0.5
TGGT1_262380	putative elongation factor Tu	8	11	9.5	4	5	4.5	-5
TGGT1_299970	tetratricopeptide repeat-containing protein	0	0	0	4	4	4	4
TGGT1_251850	serine/threonine protein phosphatase	0	0	0	4	4	4	4
TGGT1_291950	RNA recognition motif-containing protein	0	0	0	4	4	4	4
TGGT1_245620	ribosomal-ubiquitin protein RPS27A	0	0	0	4	4	4	4
TGGT1_320670	putative vacuolar protein sorting 16	0	0	0	4	4	4	4
TGGT1_286750	MA3 domain-containing protein	0	0	0	4	4	4	4
TGGT1_251890	hypothetical protein	0	0	0	4	4	4	4
TGGT1_269650	FFD and TFG box motifs protein	0	0	0	4	4	4	4
TGGT1_312570	CMGC kinase, MAPK family (ERK) MAPK-1	0	0	0	4	4	4	4
TGGT1_236210	putative peptidase M16 family potein	3	2	2.5	4	4	4	1.5
TGGT1_309590	rhoptry protein ROP1	6	2	4	4	4	4	0
TGGT1_300140	putative elongation factor 1-gamma	3	3	3	4	4	4	1
TGGT1_258580	rhoptry protein ROP17	2	4	3	4	4	4	1
TGGT1_304710	putative eukaryotic peptide chain release factor	2	4	3	4	4	4	1
TGGT1_299210	CTP synthase	4	4	4	4	4	4	0
TGGT1_299050	ribosomal protein RPL17	4	5	4.5	4	4	4	-0.5
TGGT1_306030	glutathione s-transferase, n-terminal domain containing protein	6	8	7	4	4	4	-3
TGGT1_321560	zinc knuckle domain-containing protein	0	0	0	4	3	3.5	3.5
TGGT1_247000	tetratricopeptide repeat-containing protein	0	0	0	4	3	3.5	3.5
TGGT1_289820	TBC domain-containing protein	0	0	0	4	3	3.5	3.5
TGGT1_293050	sybindin family protein	0	0	0	4	3	3.5	3.5
TGGT1_236910	putative U2 snRNP auxiliary factor	0	0	0	4	3	3.5	3.5
TGGT1_320690	putative gamma-soluble NSF attachment protein	0	0	0	4	3	3.5	3.5
TGGT1_221460	phosphoglycerate mutase family protein	0	0	0	4	3	3.5	3.5
TGGT1_249710	Parkinson disease 7 domain containing 1 family protein	0	0	0	4	3	3.5	3.5
TGGT1_245470	mitotic checkpoint protein, BUB3 family protein	0	0	0	4	3	3.5	3.5
TGGT1_223780	hypothetical protein	0	0	0	4	3	3.5	3.5
TGGT1_254300	hypothetical protein	0	0	0	4	3	3.5	3.5
TGGT1_256030	hypothetical protein	0	0	0	4	3	3.5	3.5
TGGT1_300180	hypothetical protein	0	0	0	4	3	3.5	3.5
TGGT1_301400	hypothetical protein	0	0	0	4	3	3.5	3.5
TGGT1_306400	hypothetical protein	0	0	0	4	3	3.5	3.5
TGGT1_227800	EF hand domain-containing protein	0	0	0	4	3	3.5	3.5
TGGT1_253470	alveolin domain containing intermediate filament IMC13	0	0	0	4	3	3.5	3.5
TGGT1_259240	ribosomal protein RPS21	3	0	1.5	4	3	3.5	2
TGGT1_309210	putative peroxiredoxin 6	0	2	1	4	3	3.5	2.5
TGGT1_213350	ribosomal protein RPS15	3	2	2.5	4	3	3.5	1
TGGT1_243570	ribosomal protein RPS26	3	4	3.5	4	3	3.5	0
TGGT1_314810	ribosomal protein RPL7	4	4	4	4	3	3.5	-0.5
TGGT1_262960	putative U1 snRNP-associated protein Usp106	6	5	5.5	4	3	3.5	-2
TGGT1_266070	ribosomal protein RPL31	0	0	0	4	2	3	3
TGGT1_265330	putative cell-cycle-associated protein kinase GSK	0	0	0	4	2	3	3
TGGT1_233110	IMP dehydrogenasa	0	0	0	4	2	3	3
TGGT1_230220	hypothetical protein	0	0	0	4	2	3	3
TGGT1_258090	hypothetical protein	0	0	0	4	2	3	3
TGGT1_265850	hypothetical protein	0	0	0	4	2	3	3
TGGT1_301420	hypothetical protein	0	0	0	4	2	3	3
TGGT1_311140	hypothetical protein	0	0	0	4	2	3	3
TGGT1_231140	ribosomal protein RPS25	0	3	1.5	4	2	3	1.5
TGGT1_266760	isocitrate dehydrogenase	0	3	1.5	4	2	3	1.5
TGGT1_269190	glyceraldehyde-3-phosphate dehydrogenase GAPDH2	0	8	4	4	2	3	-1
TGGT1_225745	hypothetical protein	0	0	0	4	0	2	2
TGGT1_247600	hypothetical protein	0	0	0	4	0	2	2
TGGT1_261500	hydrolase	0	0	0	4	0	2	2
TGGT1_236140	hypothetical protein	0	0	0	3	9	6	6
TGGT1_216190	hypothetical protein	0	0	0	3	6	4.5	4.5
TGGT1_264090	hypothetical protein	0	0	0	3	6	4.5	4.5
TGGT1_220900	hypothetical protein	0	0	0	3	5	4	4
TGGT1_310490	ribosomal protein RPL27A	8	8	8	3	5	4	-4
TGGT1_212250	XPG N-terminal domain-containing protein	0	0	0	3	4	3.5	3.5
TGGT1_299030	RNA recognition motif 2 protein	0	0	0	3	4	3.5	3.5
TGGT1_237820	IMC sub-compartment protein ISP2	0	0	0	3	4	3.5	3.5
TGGT1_203730	hypothetical protein	0	0	0	3	4	3.5	3.5
TGGT1_264140	hypothetical protein	0	0	0	3	4	3.5	3.5
TGGT1_221660	DEAD/DEAH box helicase domain-containing protein	0	0	0	3	4	3.5	3.5
TGGT1_269960	14-3-3 superfamily protein	0	0	0	3	4	3.5	3.5
TGGT1_313230	eukaryotic initiation factor-2, alpha subunit	2	3	2.5	3	4	3.5	1
TGGT1_214770	putative small GTP binding protein rab1a	3	3	3	3	4	3.5	0.5
TGGT1_309820	ribosomal protein RPL11	5	5	5	3	4	3.5	-1.5
TGGT1_232230	ribosomal protein RPL30	7	6	6.5	3	4	3.5	-3
TGGT1_226310	zinc finger (CCCH type) motif-containing protein	0	0	0	3	3	3	3
TGGT1_240070	RNA recognition motif-containing protein	0	0	0	3	3	3	3
TGGT1_222900	phosphoserine phosphatase	0	0	0	3	3	3	3
TGGT1_238050	nuclease and tudor domain-containing protein	0	0	0	3	3	3	3
TGGT1_229650	josephin protein	0	0	0	3	3	3	3
TGGT1_200460	hypothetical protein	0	0	0	3	3	3	3
TGGT1_310118	hypothetical protein	0	0	0	3	3	3	3
TGGT1_312660	hypothetical protein	0	0	0	3	3	3	3
TGGT1_232660	Hsp70 interacting protein HIP	0	0	0	3	3	3	3
TGGT1_304650	histidine acid phosphatase superfamily protein	0	0	0	3	3	3	3
TGGT1_206580	formin FRM2	0	0	0	3	3	3	3
TGGT1_216620	EF hand domain-containing protein	0	0	0	3	3	3	3
TGGT1_225260	DNA-directed RNA polymerase II RPB1	0	0	0	3	3	3	3
TGGT1_269390	CRAL/TRIO domain-containing protein	0	0	0	3	3	3	3
TGGT1_320600	cold-shock DNA-binding domain-containing protein	0	0	0	3	3	3	3
TGGT1_255510	ankyrin repeat-containing protein	0	0	0	3	3	3	3
TGGT1_234670	actin-like family protein	0	0	0	3	3	3	3
TGGT1_214440	4'-phosphopantetheinyl transferase superfamily protein	0	2	1	3	3	3	2
TGGT1_263500	putative vacuolar protein sorting-associated protein 26	3	2	2.5	3	3	3	0.5
TGGT1_218220	putative cell-cycle-associated protein kinase CDK	3	2	2.5	3	3	3	0.5
TGGT1_266060	ribosomal protein RPSA	2	3	2.5	3	3	3	0.5
TGGT1_276140	ADP ribosylation factor ARF1	6	4	5	3	3	3	-2
TGGT1_207640	isoleucyl-tRNA synthetase family protein	5	6	5.5	3	3	3	-2.5
TGGT1_312630	putative anonymous antigen-1	7	7	7	3	3	3	-4
TGGT1_316150	ULK kinase	0	0	0	3	2	2.5	2.5
TGGT1_314430	serine/threonine specific protein phosphatase	0	0	0	3	2	2.5	2.5
TGGT1_231850	serine-threonine phosophatase 2C (PP2C)	0	0	0	3	2	2.5	2.5
TGGT1_273070	putative GTPase activating protein for adp ribosylation factor	0	0	0	3	2	2.5	2.5
TGGT1_269800	putative glutamine-dependent NAD(+) synthetase protein	0	0	0	3	2	2.5	2.5
TGGT1_219190	nuclear movement protein domain containing protein	0	0	0	3	2	2.5	2.5
TGGT1_200330	hypothetical protein	0	0	0	3	2	2.5	2.5
TGGT1_204380	hypothetical protein	0	0	0	3	2	2.5	2.5
TGGT1_206300	hypothetical protein	0	0	0	3	2	2.5	2.5
TGGT1_235370	hypothetical protein	0	0	0	3	2	2.5	2.5
TGGT1_255420	hypothetical protein	0	0	0	3	2	2.5	2.5
TGGT1_267500	hypothetical protein	0	0	0	3	2	2.5	2.5
TGGT1_289520	hypothetical protein	0	0	0	3	2	2.5	2.5
TGGT1_295000	hypothetical protein	0	0	0	3	2	2.5	2.5
TGGT1_249850	GAP40 protein	0	0	0	3	2	2.5	2.5
TGGT1_300120	aminotransferase, class V superfamily protein	0	0	0	3	2	2.5	2.5
TGGT1_309370	adaptin n terminal region domain-containing protein	0	0	0	3	2	2.5	2.5
TGGT1_299110	cleft lip and palate transmembrane protein 1 (clptm1) protein	3	0	1.5	3	2	2.5	1
TGGT1_226870A	tubulin gamma chain	0	2	1	3	2	2.5	1.5
TGGT1_294640	ribonucleoside-diphosphate reductase large chain	0	2	1	3	2	2.5	1.5
TGGT1_260440	nuclear factor NF3	2	2	2	3	2	2.5	0.5
TGGT1_267400	ribosomal protein RPL32	3	3	3	3	2	2.5	-0.5
TGGT1_311430	fibrillarin	5	10	7.5	3	2	2.5	-5
TGGT1_297720	trehalose-phosphatase	0	0	0	3	0	1.5	1.5
TGGT1_310700	serine/threonine phosophatase PP1	0	0	0	3	0	1.5	1.5
TGGT1_320000	SCY kinase (incomplete catalytic triad)	0	0	0	3	0	1.5	1.5
TGGT1_217540	RNA recognition motif-containing protein	0	0	0	3	0	1.5	1.5
TGGT1_273370	putative coatomer gamma 2-subunit protein	0	0	0	3	0	1.5	1.5
TGGT1_249810	putative activating signal cointegrator 1 complex subunit 3	0	0	0	3	0	1.5	1.5
TGGT1_259660	orotate phosphoribosyltransferase	0	0	0	3	0	1.5	1.5
TGGT1_257550	hypothetical protein	0	0	0	3	0	1.5	1.5
TGGT1_258070	hypothetical protein	0	0	0	3	0	1.5	1.5
TGGT1_266080	hypothetical protein	0	0	0	3	0	1.5	1.5
TGGT1_315530	hypothetical protein	0	0	0	3	0	1.5	1.5
TGGT1_299810	cysteine-tRNA synthetase (CysRS)	0	0	0	3	0	1.5	1.5
TGGT1_222220	alveolin domain containing intermediate filament IMC7	0	0	0	3	0	1.5	1.5
TGGT1_260550	acetyltransferase, GNAT family protein	0	0	0	3	0	1.5	1.5
TGGT1_213910	hypothetical protein	3	2	2.5	3	0	1.5	-1
TGGT1_227600	ribosomal protein RPL34	3	3	3	3	0	1.5	-1.5
TGGT1_217570	ribosomal protein RPS27	0	4	2	3	0	1.5	-0.5
TGGT1_313400	DnaJ domain-containing protein	0	4	2	3	0	1.5	-0.5
TGGT1_262050	rhoptry kinase family protein ROP39	3	4	3.5	3	0	1.5	-2
TGGT1_288600	WD domain, G-beta repeat-containing protein	0	0	0	2	6	4	4
TGGT1_249180	bifunctional dihydrofolate reductase-thymidylate synthase	0	0	0	2	6	4	4
TGGT1_247550	heat shock protein HSP60	7	6	6.5	2	6	4	-2.5
TGGT1_277000	putative transport protein Sec24	0	0	0	2	5	3.5	3.5
TGGT1_293480	MoeA N-terminal region (domain I and II) domain-containing protein	0	0	0	2	5	3.5	3.5
TGGT1_269920	phosphatidylserine decarboxylase	6	5	5.5	2	5	3.5	-2
TGGT1_240710	RNA recognition motif-containing protein	0	0	0	2	4	3	3
TGGT1_265250	RNA recognition motif-containing protein	0	0	0	2	4	3	3
TGGT1_321500	RNA recognition motif-containing protein	3	2	2.5	2	4	3	0.5
TGGT1_305850	RNA recognition motif-containing protein	4	4	4	2	4	3	-1
TGGT1_289680	Ras-related protein Rab11	0	0	0	2	3	2.5	2.5
TGGT1_208530	nicotinate phosphoribosyltransferase	0	0	0	2	3	2.5	2.5
TGGT1_220260	hypothetical protein	0	0	0	2	3	2.5	2.5
TGGT1_221690	hypothetical protein	0	0	0	2	3	2.5	2.5
TGGT1_257070	hypothetical protein	0	0	0	2	3	2.5	2.5
TGGT1_267280	hypothetical protein	0	0	0	2	3	2.5	2.5
TGGT1_316520	1,4-alpha-glucan-branching enzyme	0	0	0	2	3	2.5	2.5
TGGT1_233460	SAG-related sequence SRS29B	2	0	1	2	3	2.5	1.5
TGGT1_218280	putative eukaryotic porin	3	3	3	2	3	2.5	-0.5
TGGT1_221620	putative beta-tubulin	5	8	6.5	2	3	2.5	-4
TGGT1_293710	Zn-finger in Ran binding protein and others domain-containing protein	0	0	0	2	2	2	2
TGGT1_250690	zinc finger (CCCH type) motif-containing protein	0	0	0	2	2	2	2
TGGT1_273870	SWI2/SNF2 ISWI-like (AT hook)	0	0	0	2	2	2	2
TGGT1_213392	surface antigen repeat-containing protein	0	0	0	2	2	2	2
TGGT1_202370	putative T-complex protein 1, epsilon subunit (TCP-1-epsilon)	0	0	0	2	2	2	2
TGGT1_232720	putative Lsm12	0	0	0	2	2	2	2
TGGT1_215730	putative Gas41	0	0	0	2	2	2	2
TGGT1_258740	putative eukaryotic initiation factor-2A	0	0	0	2	2	2	2
TGGT1_204280	putative cell-cycle-associated protein kinase DYRK	0	0	0	2	2	2	2
TGGT1_246800	putative acylaminoacyl-peptidase	0	0	0	2	2	2	2
TGGT1_244700	NAD(+)/NADH kinase domain-containing protein	0	0	0	2	2	2	2
TGGT1_242840	membrane protein	0	0	0	2	2	2	2
TGGT1_201240	hypothetical protein	0	0	0	2	2	2	2
TGGT1_209420	hypothetical protein	0	0	0	2	2	2	2
TGGT1_232550	hypothetical protein	0	0	0	2	2	2	2
TGGT1_234270	hypothetical protein	0	0	0	2	2	2	2
TGGT1_235160	hypothetical protein	0	0	0	2	2	2	2
TGGT1_247300	hypothetical protein	0	0	0	2	2	2	2
TGGT1_279380	hypothetical protein	0	0	0	2	2	2	2
TGGT1_285500	hypothetical protein	0	0	0	2	2	2	2
TGGT1_293540	hypothetical protein	0	0	0	2	2	2	2
TGGT1_306220	hypothetical protein	0	0	0	2	2	2	2
TGGT1_256990	glycyl-tRNA synthetase	0	0	0	2	2	2	2
TGGT1_232590	glutamate-cysteine ligase, catalytic subunit domain-containing protein	0	0	0	2	2	2	2
TGGT1_216960	elongation factor Tu GTP binding domain-containing protein	0	0	0	2	2	2	2
TGGT1_248700	alveolin domain containing intermediate filament IMC12	0	0	0	2	2	2	2
TGGT1_219540	cytosolic tRNA-Ala synthetase	2	0	1	2	2	2	1
TGGT1_218260	histone H3.3	4	0	2	2	2	2	0
TGGT1_261240	histone H3	4	0	2	2	2	2	0
TGGT1_208790	putative MC family transporter	2	2	2	2	2	2	0
TGGT1_242330	ribosomal protein RPS5	3	2	2.5	2	2	2	-0.5
TGGT1_261950	ATP synthase beta subunit ATP-B	2	3	2.5	2	2	2	-0.5
TGGT1_310460	Rab6	3	3	3	2	2	2	-1
TGGT1_219800	putative vacuolar ATP synthase subunit b	4	4	4	2	2	2	-2
TGGT1_274060	2-oxoglutarate/malate translocase OMT	7	4	5.5	2	2	2	-3.5
TGGT1_410360	putative transmembrane protein	4	6	5	2	2	2	-3
TGGT1_215590	flavoprotein subunit of succinate dehydrogenase	3	11	7	2	2	2	-5
TGGT1_214470	Ulp1 protease family, C-terminal catalytic domain-containing protein	0	0	0	2	0	1	1
TGGT1_209970	Spc97 / Spc98 family protein	0	0	0	2	0	1	1
TGGT1_215420	SNARE protein	0	0	0	2	0	1	1
TGGT1_213072	Sec1 family protein	0	0	0	2	0	1	1
TGGT1_219590	RuvB family 1 protein	0	0	0	2	0	1	1
TGGT1_314970	root hair defective 3 gtp-binding protein (rhd3) protein	0	0	0	2	0	1	1
TGGT1_226430	reticulon protein	0	0	0	2	0	1	1
TGGT1_262140	putative chain a, pp2a-specific methylesterase apo form (pme)	0	0	0	2	0	1	1
TGGT1_249240	putative calmodulin	0	0	0	2	0	1	1
TGGT1_243490	putative BCS1 family isoform 9	0	0	0	2	0	1	1
TGGT1_313410	proteasome 26S regulatory subunit	0	0	0	2	0	1	1
TGGT1_289730	Pep3/Vps18/deep orange family protein	0	0	0	2	0	1	1
TGGT1_209160	myristoyl CoA:protein N-myristoyltransferase	0	0	0	2	0	1	1
TGGT1_259260	membrane protein FtsH1	0	0	0	2	0	1	1
TGGT1_313140	isocitrate dehydrogenase	0	0	0	2	0	1	1
TGGT1_200470	hypothetical protein	0	0	0	2	0	1	1
TGGT1_202120	hypothetical protein	0	0	0	2	0	1	1
TGGT1_202190	hypothetical protein	0	0	0	2	0	1	1
TGGT1_205320	hypothetical protein	0	0	0	2	0	1	1
TGGT1_214610	hypothetical protein	0	0	0	2	0	1	1
TGGT1_219440	hypothetical protein	0	0	0	2	0	1	1
TGGT1_219600	hypothetical protein	0	0	0	2	0	1	1
TGGT1_220510	hypothetical protein	0	0	0	2	0	1	1
TGGT1_223080	hypothetical protein	0	0	0	2	0	1	1
TGGT1_226710	hypothetical protein	0	0	0	2	0	1	1
TGGT1_229770	hypothetical protein	0	0	0	2	0	1	1
TGGT1_230860	hypothetical protein	0	0	0	2	0	1	1
TGGT1_232780	hypothetical protein	0	0	0	2	0	1	1
TGGT1_264430	hypothetical protein	0	0	0	2	0	1	1
TGGT1_283550	hypothetical protein	0	0	0	2	0	1	1
TGGT1_267050	hydrolase, alpha/beta fold family protein	0	0	0	2	0	1	1
TGGT1_209000	HECT-domain (ubiquitin-transferase) domain-containing protein	0	0	0	2	0	1	1
TGGT1_275630	HECT-domain (ubiquitin-transferase) domain-containing protein	0	0	0	2	0	1	1
TGGT1_271970	glideosome-associated protein with multiple-membrane spans GAPM3	0	0	0	2	0	1	1
TGGT1_226410	EF-1 guanine nucleotide exchange domain-containing protein	0	0	0	2	0	1	1
TGGT1_210430	DnaJ domain-containing protein	0	0	0	2	0	1	1
TGGT1_264460	DNA-directed RNA polymerase III RPC5	0	0	0	2	0	1	1
TGGT1_356300	DNA-directed RNA polymerase I	0	0	0	2	0	1	1
TGGT1_270250	dense granule protein GRA1	0	0	0	2	0	1	1
TGGT1_315770	cytochrome p450 superfamily protein	0	0	0	2	0	1	1
TGGT1_267580	cyclin2 related protein	0	0	0	2	0	1	1
TGGT1_315190	CAM kinase, SNF1 family	0	0	0	2	0	1	1
TGGT1_237600	Armadillo/beta-catenin family repeat-containing protein	0	0	0	2	0	1	1
TGGT1_294770	Armadillo/beta-catenin family repeat-containing protein	0	0	0	2	0	1	1
TGGT1_310950	AP2 domain transcription factor AP2XI-3	0	0	0	2	0	1	1
TGGT1_310900	AP2 domain transcription factor AP2XI-2	0	0	0	2	0	1	1
TGGT1_246690	alpha amylase, catalytic domain-containing protein	0	0	0	2	0	1	1
TGGT1_226030	AGC kinase	0	0	0	2	0	1	1
TGGT1_307850	6-phosphogluconate dehydrogenase	0	0	0	2	0	1	1
TGGT1_240890	6-phosphofructokinase	0	0	0	2	0	1	1
TGGT1_263530	putative chaperonin	2	0	1	2	0	1	0
TGGT1_238040A	protein disulfide-isomerase domain-containing protein	0	2	1	2	0	1	0
TGGT1_289800	hypothetical protein	0	2	1	2	0	1	0
TGGT1_218820	alba 2	0	3	1.5	2	0	1	-0.5
TGGT1_314100	tetratricopeptide repeat-containing protein	4	3	3.5	2	0	1	-2.5
TGGT1_219720	putative Ras-related protein Rab-5C	2	4	3	2	0	1	-2
TGGT1_285980B	glucosephosphate-mutase GPM1	4	4	4	2	0	1	-3
TGGT1_255260	apical membrane antigen AMA1	2	5	3.5	2	0	1	-2.5
TGGT1_212240	putative beta-1 tubulin	2	7	4.5	2	0	1	-3.5
TGGT1_227952	14-3-3 superfamily protein	0	0	0	0	4	2	2
TGGT1_286630	redoxin domain-containing protein	3	5	4	0	4	2	-2
TGGT1_300100	rhoptry neck protein RON2	6	10	8	0	4	2	-6
TGGT1_288860	RuvB family 2 protein	0	0	0	0	3	1.5	1.5
TGGT1_246100	putative phosducin	0	0	0	0	3	1.5	1.5
TGGT1_274190	putative eukaryotic initiation factor 2B epsilon subunit	0	0	0	0	3	1.5	1.5
TGGT1_252210	pentatricopeptide repeat domain-containing protein	0	0	0	0	3	1.5	1.5
TGGT1_292140	NIMA-related protein kinase NIMA1	0	0	0	0	3	1.5	1.5
TGGT1_200385	Myb family DNA-binding domain-containing protein	0	0	0	0	3	1.5	1.5
TGGT1_246740	hypothetical protein	0	0	0	0	3	1.5	1.5
TGGT1_271930	hypothetical protein	0	0	0	0	3	1.5	1.5
TGGT1_320480	Rab11b	2	0	1	0	3	1.5	0.5
TGGT1_305510	hypothetical protein	3	6	4.5	0	3	1.5	-3
TGGT1_207620	pyridine nucleotide-disulfide oxidoreductase domain-containing protein	6	9	7.5	0	3	1.5	-6
TGGT1_254030	zinc finger CDGSH-type domain-containing protein	0	0	0	0	2	1	1
TGGT1_247350	thioredoxin domain-containing protein	0	0	0	0	2	1	1
TGGT1_299070	pyruvate kinase PyKII	0	0	0	0	2	1	1
TGGT1_208590	putative vacuolar ATP synthase subunit 54kD	0	0	0	0	2	1	1
TGGT1_251810	putative translation initiation factor eIF-5A	0	0	0	0	2	1	1
TGGT1_251690	putative seryl-tRNA synthetase, cytoplasmic	0	0	0	0	2	1	1
TGGT1_281950	putative membrane protein	0	0	0	0	2	1	1
TGGT1_315150	putative eukaryotic initiation factor-4E	0	0	0	0	2	1	1
TGGT1_261410	protein-tyrosine-phosphatase	0	0	0	0	2	1	1
TGGT1_293690	profilin PRF	0	0	0	0	2	1	1
TGGT1_310640	phosphorylase family protein	0	0	0	0	2	1	1
TGGT1_256920	phosphatidylinositol-4-phosphate 5-Kinase	0	0	0	0	2	1	1
TGGT1_314780	myosin G	0	0	0	0	2	1	1
TGGT1_254520	mediator complex subunit MED11	0	0	0	0	2	1	1
TGGT1_203120	hypothetical protein	0	0	0	0	2	1	1
TGGT1_210300	hypothetical protein	0	0	0	0	2	1	1
TGGT1_224980	hypothetical protein	0	0	0	0	2	1	1
TGGT1_241840	hypothetical protein	0	0	0	0	2	1	1
TGGT1_251840	hypothetical protein	0	0	0	0	2	1	1
TGGT1_262980	hypothetical protein	0	0	0	0	2	1	1
TGGT1_269290	hypothetical protein	0	0	0	0	2	1	1
TGGT1_272760	hypothetical protein	0	0	0	0	2	1	1
TGGT1_283510	hypothetical protein	0	0	0	0	2	1	1
TGGT1_285210	hypothetical protein	0	0	0	0	2	1	1
TGGT1_286030	hypothetical protein	0	0	0	0	2	1	1
TGGT1_286550	hypothetical protein	0	0	0	0	2	1	1
TGGT1_314070	hypothetical protein	0	0	0	0	2	1	1
TGGT1_265450	hexokinase	0	0	0	0	2	1	1
TGGT1_244310	GTP-binding protein	0	0	0	0	2	1	1
TGGT1_306290	DNA-directed RNA polymerase III RPC1	0	0	0	0	2	1	1
TGGT1_297530	DNA-directed RNA polymerase I RPA2	0	0	0	0	2	1	1
TGGT1_259550	dihydropteroate synthase	0	0	0	0	2	1	1
TGGT1_305340	corepressor complex CRC230	0	0	0	0	2	1	1
TGGT1_224530	alveolin domain containing intermediate filament IMC5	0	0	0	0	2	1	1
TGGT1_267540	AGC kinase	0	0	0	0	2	1	1
TGGT1_235150	transporter, major facilitator family protein	0	2	1	0	2	1	0
TGGT1_262040	SAC3/GANP family protein	0	2	1	0	2	1	0
TGGT1_228190	putative eukaryotic initiation factor-3, subunit 5	0	2	1	0	2	1	0
TGGT1_289770	mu1 adaptin	0	2	1	0	2	1	0
TGGT1_285980A	glucosephosphate-mutase GPM1	0	2	1	0	2	1	0
TGGT1_256000	endoplasmic reticulum retention receptor	3	2	2.5	0	2	1	-1.5
TGGT1_266990	beta-COP	3	2	2.5	0	2	1	-1.5
TGGT1_319560	microneme protein MIC3	13	3	8	0	2	1	-7
TGGT1_284050	DEAD/DEAH box helicase domain-containing protein	0	4	2	0	2	1	-1
TGGT1_243950	putative prohibitin	3	4	3.5	0	2	1	-2.5
TGGT1_253650	DnaJ C terminal region domain-containing protein	4	7	5.5	0	2	1	-4.5
TGGT1_294200	glucose-6-phosphate 1-dehydrogenase	6	11	8.5	0	2	1	-7.5
TGGT1_304955	serine/threonine specific protein phosphatase	2	0	1	0	0	0	-1
TGGT1_315220	rhoptry protein ROP14	2	0	1	0	0	0	-1
TGGT1_256770	putative eukaryotic translation initiation factor 4A, isoform 3	2	0	1	0	0	0	-1
TGGT1_261000	MutS domain V domain-containing protein	2	0	1	0	0	0	-1
TGGT1_202700	hypothetical protein	2	0	1	0	0	0	-1
TGGT1_214575	hypothetical protein	2	0	1	0	0	0	-1
TGGT1_233220	hypothetical protein	2	0	1	0	0	0	-1
TGGT1_214320	facilitative glucose transporter GT1	2	0	1	0	0	0	-1
TGGT1_243910	Cof family hydrolase subfamily protein	2	0	1	0	0	0	-1
TGGT1_202530	aspartate-tRNA ligase	2	0	1	0	0	0	-1
TGGT1_219250	acetyltransferase, GNAT family protein	2	0	1	0	0	0	-1
TGGT1_235970	putative eukaryotic initiation factor-2 gamma	3	0	1.5	0	0	0	-1.5
TGGT1_209150	non-proton pumping type-II NADH dehydrogenase I	3	0	1.5	0	0	0	-1.5
TGGT1_276970	hypothetical protein	3	0	1.5	0	0	0	-1.5
TGGT1_234450	ribosomal protein RPS15A	4	0	2	0	0	0	-2
TGGT1_306970	thymidylate kinase	0	2	1	0	0	0	-1
TGGT1_224220	serine/threonine-protein phosphatase PP2A catalytic subunit	0	2	1	0	0	0	-1
TGGT1_230420	sarco/endoplasmic reticulum Ca2+-ATPase	0	2	1	0	0	0	-1
TGGT1_212290	ribosomal protein RPS19	0	2	1	0	0	0	-1
TGGT1_245670	pyruvate dehydrogenase complex subunit PDH-E1Alpha	0	2	1	0	0	0	-1
TGGT1_272290	pyruvate dehydrogenase complex subunit PD-HE1Beta	0	2	1	0	0	0	-1
TGGT1_264450	putative DNA topoisomerase III beta-1	0	2	1	0	0	0	-1
TGGT1_216790	putative ATP-binding cassette sub-family E member 1	0	2	1	0	0	0	-1
TGGT1_238040B	protein disulfide-isomerase domain-containing protein	0	2	1	0	0	0	-1
TGGT1_288530	NOL1/NOP2/sun family protein	0	2	1	0	0	0	-1
TGGT1_226400	lipoic acid synthase LIPA	0	2	1	0	0	0	-1
TGGT1_206490	ICE family protease (caspase) p20 domain-containing protein	0	2	1	0	0	0	-1
TGGT1_223485	hypothetical protein	0	2	1	0	0	0	-1
TGGT1_266470	hypothetical protein	0	2	1	0	0	0	-1
TGGT1_288500	FAD Malate-dehydrogenase (MDH-FAD)	0	2	1	0	0	0	-1
TGGT1_233720	DNA-directed RNA polymerase II RPBABC8	0	2	1	0	0	0	-1
TGGT1_411630	disulfide-isomerase domain protein	0	2	1	0	0	0	-1
TGGT1_202460	diacylglycerol kinase accessory domain (presumed) domain-containing protein	0	2	1	0	0	0	-1
TGGT1_312990	DEAD/DEAH box ATP-dependent RNA helicase	0	2	1	0	0	0	-1
TGGT1_318560	ATPase/histidine kinase/DNA gyrase B/HSP90 domain-containing protein	0	2	1	0	0	0	-1
TGGT1_210840	arginyl-tRNA synthetase family protein	0	2	1	0	0	0	-1
TGGT1_208040	aldo-keto reductase	0	2	1	0	0	0	-1
TGGT1_211670	S1 RNA binding domain-containing protein	2	2	2	0	0	0	-2
TGGT1_265520	hypothetical protein	2	2	2	0	0	0	-2
TGGT1_266090	hypothetical protein	2	2	2	0	0	0	-2
TGGT1_216860	DEAD (Asp-Glu-Ala-Asp) box polypeptide DDX39	2	2	2	0	0	0	-2
TGGT1_264080	acyl carrier protein ACP	2	2	2	0	0	0	-2
TGGT1_252360	rhoptry kinase family protein ROP24 (incomplete catalytic triad)	5	2	3.5	0	0	0	-3.5
TGGT1_233520	ATP-dependent RNA helicase	6	2	4	0	0	0	-4
TGGT1_291330	RNA recognition motif-containing protein	0	3	1.5	0	0	0	-1.5
TGGT1_262730	rhoptry protein ROP16	0	3	1.5	0	0	0	-1.5
TGGT1_267810	Rab 5	0	3	1.5	0	0	0	-1.5
TGGT1_248320	carrier superfamily protein	0	3	1.5	0	0	0	-1.5
TGGT1_223910	acyltransferase domain-containing protein	0	3	1.5	0	0	0	-1.5
TGGT1_319550	putative membrane protein C17G8.08c	2	3	2.5	0	0	0	-2.5
TGGT1_252290	putative importin alpha	2	3	2.5	0	0	0	-2.5
TGGT1_229360	transaldolase	3	3	3	0	0	0	-3
TGGT1_248480	ribosomal protein RPS9	3	3	3	0	0	0	-3
TGGT1_215060	putative small GTP-binding protein sar1	4	3	3.5	0	0	0	-3.5
TGGT1_220950	hypothetical protein	4	3	3.5	0	0	0	-3.5
TGGT1_221522	adaptor complexes medium subunit family protein	4	3	3.5	0	0	0	-3.5
TGGT1_360830	nucleoside-triphosphatase	5	3	4	0	0	0	-4
TGGT1_277270	NTPase II	5	3	4	0	0	0	-4
TGGT1_310670	putative glycogen phosphorylase 1	0	4	2	0	0	0	-2
TGGT1_231080	ribosomal protein RPL38	2	4	3	0	0	0	-3
TGGT1_229250A	ribosomal protein RPL28	2	4	3	0	0	0	-3
TGGT1_261070	apicoplast triosephosphate translocator APT1	2	4	3	0	0	0	-3
TGGT1_275690	putative ClpB	3	4	3.5	0	0	0	-3.5
TGGT1_310750	emp24/gp25L/p24 family protein	3	4	3.5	0	0	0	-3.5
TGGT1_410370	putative transmembrane protein	0	5	2.5	0	0	0	-2.5
TGGT1_411470	putative transmembrane protein	0	5	2.5	0	0	0	-2.5
TGGT1_292080	leucyl-tRNA synthetase	0	5	2.5	0	0	0	-2.5
TGGT1_279100	hypothetical protein	0	5	2.5	0	0	0	-2.5
TGGT1_263870	glutamate-tRNA ligase	3	5	4	0	0	0	-4
TGGT1_218540	putative peptidase S15	4	5	4.5	0	0	0	-4.5
TGGT1_237250	hypothetical protein	2	6	4	0	0	0	-4
TGGT1_293590	putative 3-oxoacyl-acyl-carrier protein synthase I/II	3	6	4.5	0	0	0	-4.5
TGGT1_209210	hypothetical protein	5	9	7	0	0	0	-7

## Sheet: only 2x enriched, >5 diff
Protein	Product Description	Control (rep 1)	Control (rep 2)	Control (Average)	IMC43TurboID (rep 1)	IMC43TurboID (rep 2)	IMC43TurboID (Average)	Enrichment Diff.	Enrichment Fold
TGGT1_243200	hypothetical protein	13	0	6.5	261	245	253	246.5	38.9231
TGGT1_245560	hypothetical protein	0	0	0	201	201	201	201	#DIV/0!
TGGT1_238895	hypothetical protein	0	0	0	208	179	193.5	193.5	#DIV/0!
TGGT1_292950	hypothetical protein	0	0	0	197	174	185.5	185.5	#DIV/0!
TGGT1_282070	hypothetical protein	3	0	1.5	183	185	184	182.5	122.667
TGGT1_313270	hypothetical protein	0	0	0	170	169	169.5	169.5	#DIV/0!
TGGT1_291180	hypothetical protein	0	0	0	172	158	165	165	#DIV/0!
TGGT1_294610	putative histone lysine methyltransferase, SET	3	0	1.5	168	158	163	161.5	108.667
TGGT1_235340	hypothetical protein	2	0	1	164	146	155	154	155
TGGT1_285650	hypothetical protein	0	0	0	159	137	148	148	#DIV/0!
TGGT1_249440	hypothetical protein	0	0	0	158	135	146.5	146.5	#DIV/0!
TGGT1_293730	DHHC zinc finger domain-containing protein	8	0	4	147	153	150	146	37.5
TGGT1_203010	aurora kinase	0	0	0	140	121	130.5	130.5	#DIV/0!
TGGT1_306660	RNA pseudouridine synthase superfamily protein	0	0	0	127	133	130	130	#DIV/0!
TGGT1_231070	protein kinase	2	0	1	134	116	125	124	125
TGGT1_320080	hypothetical protein	0	0	0	124	120	122	122	#DIV/0!
TGGT1_244500	Tubulin-tyrosine ligase family protein	0	0	0	132	108	120	120	#DIV/0!
TGGT1_294860	hypothetical protein	0	0	0	124	115	119.5	119.5	#DIV/0!
TGGT1_204160	GYF domain-containing protein	0	0	0	116	110	113	113	#DIV/0!
TGGT1_220270	alveolin domain containing intermediate filament IMC6	8	0	4	120	102	111	107	27.75
TGGT1_228150	hypothetical protein	0	0	0	116	94	105	105	#DIV/0!
TGGT1_278975	ICE family protease (caspase) p20 domain-containing protein	3	0	1.5	108	98	103	101.5	68.6667
TGGT1_239410	hypothetical protein	0	0	0	96	103	99.5	99.5	#DIV/0!
TGGT1_237290	hypothetical protein	0	0	0	95	94	94.5	94.5	#DIV/0!
TGGT1_311230	hypothetical protein	0	0	0	87	100	93.5	93.5	#DIV/0!
TGGT1_210345	hypothetical protein	0	0	0	99	83	91	91	#DIV/0!
TGGT1_298610	GYF domain-containing protein	0	0	0	97	79	88	88	#DIV/0!
TGGT1_244380	cactin	4	0	2	98	81	89.5	87.5	44.75
TGGT1_260580	hypothetical protein	0	0	0	93	80	86.5	86.5	#DIV/0!
TGGT1_253440	putative cell-cycle-associated protein kinase SRPK	0	0	0	84	83	83.5	83.5	#DIV/0!
TGGT1_311770	hypothetical protein	0	0	0	83	81	82	82	#DIV/0!
TGGT1_291140	CCR4-Not complex component, Not1 protein	0	0	0	82	78	80	80	#DIV/0!
TGGT1_230940	hypothetical protein	8	12	10	89	89	89	79	8.9
TGGT1_231640	alveolin domain containing intermediate filament IMC1	13	5	9	88	82	85	76	9.44444
TGGT1_258540	phosphoglycerate mutase family protein	0	0	0	84	66	75	75	#DIV/0!
TGGT1_313370	hypothetical protein	0	0	0	76	72	74	74	#DIV/0!
TGGT1_265650	protein phosphatase 2C domain-containing protein	0	0	0	76	69	72.5	72.5	#DIV/0!
TGGT1_260600	Pumilio-family RNA binding repeat-containing protein	0	0	0	78	65	71.5	71.5	#DIV/0!
TGGT1_226660	hypothetical protein	0	0	0	78	65	71.5	71.5	#DIV/0!
TGGT1_238170	hypothetical protein	0	0	0	76	60	68	68	#DIV/0!
TGGT1_250700	hypothetical protein	0	0	0	64	69	66.5	66.5	#DIV/0!
TGGT1_310220	hypothetical protein	0	0	0	63	68	65.5	65.5	#DIV/0!
TGGT1_315700	hypothetical protein	0	0	0	65	65	65	65	#DIV/0!
TGGT1_212770	hypothetical protein	0	0	0	55	59	57	57	#DIV/0!
TGGT1_315580	hypothetical protein	0	0	0	63	50	56.5	56.5	#DIV/0!
TGGT1_280370	hypothetical protein	0	0	0	62	51	56.5	56.5	#DIV/0!
TGGT1_318440	helicase associated domain (ha2) protein	4	9	6.5	62	62	62	55.5	9.53846
TGGT1_209880	putative glutamic acid-rcih protein	0	0	0	57	51	54	54	#DIV/0!
TGGT1_223790	hypothetical protein	0	0	0	57	50	53.5	53.5	#DIV/0!
TGGT1_232340	protein phosphatase 2C domain-containing protein	0	0	0	50	56	53	53	#DIV/0!
TGGT1_273560	putative kinesin heavy chain	0	0	0	49	54	51.5	51.5	#DIV/0!
TGGT1_311400	WD domain, G-beta repeat-containing protein	0	0	0	51	49	50	50	#DIV/0!
TGGT1_313790	hypothetical protein	0	0	0	54	45	49.5	49.5	#DIV/0!
TGGT1_310440	membrane occupation and recognition nexus protein MORN1	0	0	0	51	48	49.5	49.5	#DIV/0!
TGGT1_321620	dynamin-related protein DRPB	0	0	0	52	46	49	49	#DIV/0!
TGGT1_262150	kelch repeat and K+ channel tetramerisation domain containing protein	0	0	0	57	37	47	47	#DIV/0!
TGGT1_231440	LsmAD domain-containing protein	0	0	0	49	45	47	47	#DIV/0!
TGGT1_225960	STE kinase	0	0	0	46	47	46.5	46.5	#DIV/0!
TGGT1_297870	hypothetical protein	0	0	0	49	42	45.5	45.5	#DIV/0!
TGGT1_269730	myosin-light-chain kinase	0	0	0	49	41	45	45	#DIV/0!
TGGT1_214180	ENTH domain-containing protein	2	0	1	44	48	46	45	46
TGGT1_230210	alveolin domain containing intermediate filament IMC10	0	0	0	44	45	44.5	44.5	#DIV/0!
TGGT1_250820	hypothetical protein	0	0	0	49	38	43.5	43.5	#DIV/0!
TGGT1_244120	hypothetical protein	0	0	0	45	42	43.5	43.5	#DIV/0!
TGGT1_254940	MIF4G domain-containing protein	0	0	0	42	44	43	43	#DIV/0!
TGGT1_279320	hypothetical protein	0	0	0	47	33	40	40	#DIV/0!
TGGT1_308860	hypothetical protein	0	0	0	38	40	39	39	#DIV/0!
TGGT1_297120	hypothetical protein	0	0	0	40	36	38	38	#DIV/0!
TGGT1_226220	alveolin domain containing intermediate filament IMC9	0	0	0	40	35	37.5	37.5	#DIV/0!
TGGT1_216000	alveolin domain containing intermediate filament IMC3	5	0	2.5	43	37	40	37.5	16
TGGT1_231630	alveolin domain containing intermediate filament IMC4	7	0	3.5	39	43	41	37.5	11.7143
TGGT1_316680	RNA pseudouridine synthase superfamily protein	0	0	0	39	33	36	36	#DIV/0!
TGGT1_312622	DUF803 domain-containing protein	0	0	0	36	35	35.5	35.5	#DIV/0!
TGGT1_224850	putative polyadenylate binding protein	6	4	5	36	44	40	35	8
TGGT1_242830	putative XRN 5'-3' exonuclease	0	0	0	36	33	34.5	34.5	#DIV/0!
TGGT1_236560	hypothetical protein	0	0	0	32	35	33.5	33.5	#DIV/0!
TGGT1_240630	ULK kinase	0	0	0	36	30	33	33	#DIV/0!
TGGT1_214880	hypothetical protein	0	0	0	35	29	32	32	#DIV/0!
TGGT1_248740	hypothetical protein	0	0	0	35	29	32	32	#DIV/0!
TGGT1_310190	PIK3R4 kinase-related protein (incomplete catalytic triad)	0	0	0	32	31	31.5	31.5	#DIV/0!
TGGT1_275350	TBC domain-containing protein	0	0	0	31	31	31	31	#DIV/0!
TGGT1_243430	OTU family cysteine protease	0	0	0	32	29	30.5	30.5	#DIV/0!
TGGT1_411010	protein phosphatase 2C domain protein	0	0	0	31	30	30.5	30.5	#DIV/0!
TGGT1_411780	protein phosphatase 2C domain protein	0	0	0	31	30	30.5	30.5	#DIV/0!
TGGT1_269180	MIF4G domain-containing protein	0	0	0	28	33	30.5	30.5	#DIV/0!
TGGT1_243960	nuclear transport factor 2 (ntf2) domain-containing protein	0	0	0	26	35	30.5	30.5	#DIV/0!
TGGT1_259720	hypothetical protein	0	0	0	28	32	30	30	#DIV/0!
TGGT1_268330	hypothetical protein	0	0	0	31	28	29.5	29.5	#DIV/0!
TGGT1_242860	hypothetical protein	0	0	0	27	32	29.5	29.5	#DIV/0!
TGGT1_239830	TBC domain-containing protein	0	0	0	29	29	29	29	#DIV/0!
TGGT1_286580	hypothetical protein	3	4	3.5	33	31	32	28.5	9.14286
TGGT1_257430	hypothetical protein	0	0	0	24	32	28	28	#DIV/0!
TGGT1_239800	hypothetical protein	0	0	0	28	26	27	27	#DIV/0!
TGGT1_237210	Tyrosine kinase-like (TKL) protein	0	0	0	29	24	26.5	26.5	#DIV/0!
TGGT1_280770	regulator of chromosome condensation (RCC1) repeat-containing protein	0	0	0	29	24	26.5	26.5	#DIV/0!
TGGT1_267620	multi-pass transmembrane protein	0	0	0	25	28	26.5	26.5	#DIV/0!
TGGT1_268200	RNA recognition motif-containing protein	4	4	4	26	34	30	26	7.5
TGGT1_296010	phosphatidylinositol 3- and 4-kinase	0	0	0	28	23	25.5	25.5	#DIV/0!
TGGT1_293180	NADP-specific glutamate dehydrogenase	0	0	0	27	24	25.5	25.5	#DIV/0!
TGGT1_255450	hypothetical protein	0	0	0	26	24	25	25	#DIV/0!
TGGT1_301410	hypothetical protein	0	0	0	26	23	24.5	24.5	#DIV/0!
TGGT1_214990	hypothetical protein	0	0	0	24	25	24.5	24.5	#DIV/0!
TGGT1_238400	endonuclease/exonuclease/phosphatase domain-containing protein	0	0	0	21	28	24.5	24.5	#DIV/0!
TGGT1_258700	transporter, major facilitator family protein	0	0	0	22	26	24	24	#DIV/0!
TGGT1_215700	phosphatidylinositol 3- and 4-kinase	0	0	0	27	20	23.5	23.5	#DIV/0!
TGGT1_229640	hypothetical protein	0	0	0	25	22	23.5	23.5	#DIV/0!
TGGT1_275610	protein kinase, other	0	0	0	25	21	23	23	#DIV/0!
TGGT1_235470	myosin A	7	6	6.5	29	30	29.5	23	4.53846
TGGT1_268950	hypothetical protein	0	0	0	21	24	22.5	22.5	#DIV/0!
TGGT1_320100	RNA recognition motif-containing protein	0	0	0	20	25	22.5	22.5	#DIV/0!
TGGT1_233020	Not1 N-terminal domain, CCR4-Not complex component protein	0	3	1.5	26	22	24	22.5	16
TGGT1_290920	oxidoreductase, 2OG-Fe(II) oxygenase family protein	0	0	0	25	19	22	22	#DIV/0!
TGGT1_203540	putative RNA binding protein	0	0	0	22	22	22	22	#DIV/0!
TGGT1_223420	DnaJ domain-containing protein	0	0	0	25	18	21.5	21.5	#DIV/0!
TGGT1_294360	putative ubiquitin specific protease 39 isoform 2	0	0	0	22	20	21	21	#DIV/0!
TGGT1_257150	NOT2 / NOT3 / NOT5 family protein	0	0	0	21	21	21	21	#DIV/0!
TGGT1_294730	hypothetical protein	0	0	0	19	23	21	21	#DIV/0!
TGGT1_312590	hypothetical protein	0	0	0	23	18	20.5	20.5	#DIV/0!
TGGT1_230000	hypothetical protein	0	0	0	21	19	20	20	#DIV/0!
TGGT1_213660	zinc finger (CCCH type) motif-containing protein	0	0	0	18	21	19.5	19.5	#DIV/0!
TGGT1_201700	WD domain, G-beta repeat-containing protein	0	0	0	21	17	19	19	#DIV/0!
TGGT1_273500	O-linked N-acetylglucosamine transferase	0	0	0	21	17	19	19	#DIV/0!
TGGT1_306190	hypothetical protein	0	0	0	21	17	19	19	#DIV/0!
TGGT1_236850	hypothetical protein	0	0	0	20	18	19	19	#DIV/0!
TGGT1_255880	hypothetical protein	0	0	0	17	21	19	19	#DIV/0!
TGGT1_275650	hypothetical protein	0	0	0	16	22	19	19	#DIV/0!
TGGT1_225690	hypothetical protein	0	0	0	22	15	18.5	18.5	#DIV/0!
TGGT1_258970	hypothetical protein	0	0	0	17	20	18.5	18.5	#DIV/0!
TGGT1_273800	WD domain, G-beta repeat-containing protein	0	0	0	20	16	18	18	#DIV/0!
TGGT1_275670	alveolin domain containing intermediate filament IMC15	0	0	0	19	17	18	18	#DIV/0!
TGGT1_309200	zinc finger (CCCH type) motif-containing protein	0	0	0	20	15	17.5	17.5	#DIV/0!
TGGT1_207370	hypothetical protein	0	0	0	18	17	17.5	17.5	#DIV/0!
TGGT1_212140	hypothetical protein	0	0	0	21	13	17	17	#DIV/0!
TGGT1_231790	hypothetical protein	0	0	0	17	16	16.5	16.5	#DIV/0!
TGGT1_202900	zinc finger (CCCH type) motif-containing protein	0	0	0	15	18	16.5	16.5	#DIV/0!
TGGT1_230850	hypothetical protein	2	0	1	17	18	17.5	16.5	17.5
TGGT1_227450	hydrolase, NUDIX family protein	0	0	0	19	13	16	16	#DIV/0!
TGGT1_292920	putative heat shock protein 75	2	2	2	18	18	18	16	9
TGGT1_277760	putative adenylosuccinate lyase	0	0	0	17	14	15.5	15.5	#DIV/0!
TGGT1_227610	hypothetical protein	0	0	0	17	14	15.5	15.5	#DIV/0!
TGGT1_232150	hypothetical protein	0	0	0	16	15	15.5	15.5	#DIV/0!
TGGT1_295620	hypothetical protein	0	0	0	17	13	15	15	#DIV/0!
TGGT1_266640	putative Acetyl-coenzyme A synthetase 2	0	0	0	14	16	15	15	#DIV/0!
TGGT1_229920	hypothetical protein	0	0	0	14	16	15	15	#DIV/0!
TGGT1_289910	hypothetical protein	0	0	0	14	16	15	15	#DIV/0!
TGGT1_219170	hypothetical protein	0	0	0	13	17	15	15	#DIV/0!
TGGT1_313910	RNA recognition motif 2 protein	0	0	0	16	13	14.5	14.5	#DIV/0!
TGGT1_263520	microtubule associated protein SPM1	0	0	0	16	13	14.5	14.5	#DIV/0!
TGGT1_300260	threonyl-tRNA synthetase family protein	0	0	0	14	15	14.5	14.5	#DIV/0!
TGGT1_272640	putative eukaryotic initiation factor-2B, epsilon subunit	0	0	0	13	16	14.5	14.5	#DIV/0!
TGGT1_202550	NLI interacting factor family phosphatase	0	0	0	15	13	14	14	#DIV/0!
TGGT1_283850	peptidyl-prolyl cis-trans isomerase	0	0	0	14	14	14	14	#DIV/0!
TGGT1_235690	hypothetical protein	0	0	0	14	14	14	14	#DIV/0!
TGGT1_321600	hypothetical protein	0	0	0	14	14	14	14	#DIV/0!
TGGT1_219710	hypothetical protein	0	0	0	12	16	14	14	#DIV/0!
TGGT1_201680	putative eukaryotic initiation factor-3 subunit 10	6	4	5	22	16	19	14	3.8
TGGT1_212260	Sjogren's syndrome/scleroderma autoantigen 1 (Autoantigen p27) protein	0	0	0	15	12	13.5	13.5	#DIV/0!
TGGT1_222050	hypothetical protein	0	0	0	13	14	13.5	13.5	#DIV/0!
TGGT1_217600	calcium-dependent protein kinase CDPK9	0	0	0	13	14	13.5	13.5	#DIV/0!
TGGT1_217890	putative alkyl hydroperoxide reductase/ Thiol specific antioxidant/ Mal allergen	0	3	1.5	16	14	15	13.5	10
TGGT1_206450	putative autophagy-related cysteine peptidase atg4	0	0	0	16	10	13	13	#DIV/0!
TGGT1_305930	hypothetical protein	0	0	0	16	10	13	13	#DIV/0!
TGGT1_235380	hypothetical protein	0	0	0	14	12	13	13	#DIV/0!
TGGT1_289510	hypothetical protein	0	0	0	13	13	13	13	#DIV/0!
TGGT1_311860	hypothetical protein	0	0	0	11	15	13	13	#DIV/0!
TGGT1_313670	adaptin n terminal region domain-containing protein	2	0	1	17	11	14	13	14
TGGT1_313380	hypothetical protein	6	2	4	17	17	17	13	4.25
TGGT1_230880	hypothetical protein	0	0	0	13	12	12.5	12.5	#DIV/0!
TGGT1_240050	hypothetical protein	0	0	0	12	13	12.5	12.5	#DIV/0!
TGGT1_272910	T-complex protein 1 delta subunit	0	0	0	14	10	12	12	#DIV/0!
TGGT1_258210	DNA-directed RNA polymerase II RPB2	0	0	0	12	12	12	12	#DIV/0!
TGGT1_294840	zinc finger (CCCH type) motif-containing protein	0	0	0	10	14	12	12	#DIV/0!
TGGT1_291050	putative histone kinase SNF1	0	0	0	10	14	12	12	#DIV/0!
TGGT1_239400	hypothetical protein	0	0	0	10	14	12	12	#DIV/0!
TGGT1_305560	Vps51/Vps67 protein	0	0	0	14	9	11.5	11.5	#DIV/0!
TGGT1_246950	hypothetical protein	0	0	0	13	10	11.5	11.5	#DIV/0!
TGGT1_287970	hypothetical protein	0	0	0	13	10	11.5	11.5	#DIV/0!
TGGT1_224880	kinesin motor domain-containing protein	0	0	0	12	11	11.5	11.5	#DIV/0!
TGGT1_264900	hypothetical protein	0	0	0	11	12	11.5	11.5	#DIV/0!
TGGT1_251500	putative eukaryotic initiation factor-3, subunit 3	0	2	1	11	14	12.5	11.5	12.5
TGGT1_307040	shikimate dehydrogenase substrate binding domain-containing protein	0	0	0	15	7	11	11	#DIV/0!
TGGT1_265080	Tubulin-tyrosine ligase family protein	0	0	0	12	10	11	11	#DIV/0!
TGGT1_211340	hypothetical protein	0	0	0	12	10	11	11	#DIV/0!
TGGT1_289080	HEAT repeat-containing protein	0	0	0	10	12	11	11	#DIV/0!
TGGT1_269460	Ser/Thr phosphatase family protein	0	0	0	9	13	11	11	#DIV/0!
TGGT1_222380	importin-beta N-terminal domain-containing protein	2	2	2	14	12	13	11	6.5
TGGT1_222960	SCY kinase-related protein (incomplete catalytic triad)	0	0	0	12	9	10.5	10.5	#DIV/0!
TGGT1_314530	RPAP1 family protein	0	0	0	12	9	10.5	10.5	#DIV/0!
TGGT1_232130	hypothetical protein	0	0	0	11	10	10.5	10.5	#DIV/0!
TGGT1_209108	hypothetical protein	0	0	0	10	11	10.5	10.5	#DIV/0!
TGGT1_258832	Vps52 / Sac2 family protein	0	0	0	11	9	10	10	#DIV/0!
TGGT1_312580	hypothetical protein	0	0	0	11	9	10	10	#DIV/0!
TGGT1_294670	translation initiation factor 3 subunit	0	0	0	10	10	10	10	#DIV/0!
TGGT1_272350	mRNA export protein	0	0	0	10	10	10	10	#DIV/0!
TGGT1_240980	hypothetical protein	0	0	0	10	10	10	10	#DIV/0!
TGGT1_306670	hypothetical protein	0	0	0	10	10	10	10	#DIV/0!
TGGT1_289600	heat shock protein HSP29	0	0	0	10	10	10	10	#DIV/0!
TGGT1_288800	endonuclease/exonuclease/phosphatase family protein	0	0	0	10	10	10	10	#DIV/0!
TGGT1_262640	Cg8 family protein	0	0	0	10	10	10	10	#DIV/0!
TGGT1_228750	calcium dependent protein kinase CDPK7	0	0	0	9	11	10	10	#DIV/0!
TGGT1_226960	phosphofructokinase PFKII	2	5	3.5	12	15	13.5	10	3.85714
TGGT1_273790	hypothetical protein	0	0	0	12	7	9.5	9.5	#DIV/0!
TGGT1_214090	signal peptidase	0	0	0	11	8	9.5	9.5	#DIV/0!
TGGT1_291680	Sec23/Sec24 trunk domain-containing protein	0	0	0	11	8	9.5	9.5	#DIV/0!
TGGT1_247770	hypothetical protein	0	0	0	9	10	9.5	9.5	#DIV/0!
TGGT1_309220	GTPase activating protein for Arf protein	0	0	0	9	10	9.5	9.5	#DIV/0!
TGGT1_216670	FUSE-binding protein 2 / KH-type splicing regulatory protein	0	0	0	8	11	9.5	9.5	#DIV/0!
TGGT1_259640	nucleoporin autopeptidase	0	3	1.5	11	11	11	9.5	7.33333
TGGT1_260240	ccr4-associated factor family protein	0	0	0	10	8	9	9	#DIV/0!
TGGT1_221630	hypothetical protein	0	0	0	9	9	9	9	#DIV/0!
TGGT1_268570	zinc finger (CCCH type) motif-containing protein	0	0	0	8	10	9	9	#DIV/0!
TGGT1_289330	ubiquitin carboxyl-terminal hydrolase family 2 protein	0	0	0	8	10	9	9	#DIV/0!
TGGT1_290605	hypothetical protein	0	0	0	8	10	9	9	#DIV/0!
TGGT1_207390	putative coatomer protein complex, gamma sub-unit	0	0	0	10	7	8.5	8.5	#DIV/0!
TGGT1_263090	14-3-3 protein	0	0	0	10	7	8.5	8.5	#DIV/0!
TGGT1_201380	putative chorismate synthase	0	0	0	9	8	8.5	8.5	#DIV/0!
TGGT1_268370	non-specific serine/threonine protein kinase	0	0	0	9	8	8.5	8.5	#DIV/0!
TGGT1_218300	zinc finger (CCCH type) motif-containing protein	0	0	0	8	9	8.5	8.5	#DIV/0!
TGGT1_226390	hypothetical protein	0	0	0	8	9	8.5	8.5	#DIV/0!
TGGT1_284530	hypothetical protein	0	0	0	8	9	8.5	8.5	#DIV/0!
TGGT1_216810	5'-nucleotidase, C-terminal domain-containing protein	0	0	0	8	9	8.5	8.5	#DIV/0!
TGGT1_263000	Beige/BEACH domain-containing protein	0	0	0	7	10	8.5	8.5	#DIV/0!
TGGT1_252220	tetratricopeptide repeat domain containing protein	0	0	0	11	5	8	8	#DIV/0!
TGGT1_297520	proteophosphoglycan PPG1	0	0	0	11	5	8	8	#DIV/0!
TGGT1_244470	hypothetical protein	0	0	0	11	5	8	8	#DIV/0!
TGGT1_268630	YagE family protein	0	0	0	10	6	8	8	#DIV/0!
TGGT1_234280	AMP deaminase	0	0	0	10	6	8	8	#DIV/0!
TGGT1_242290	putative proteasome subunit alpha1	0	0	0	9	7	8	8	#DIV/0!
TGGT1_320515	hypothetical protein	0	0	0	8	8	8	8	#DIV/0!
TGGT1_262390	TLD protein	0	0	0	7	9	8	8	#DIV/0!
TGGT1_215380	hypothetical protein	0	0	0	7	9	8	8	#DIV/0!
TGGT1_243710	t-complex protein beta subunit	0	2	1	10	8	9	8	9
TGGT1_294630	hypothetical protein	0	0	0	9	6	7.5	7.5	#DIV/0!
TGGT1_315885	putative glycosyltransferase	0	0	0	8	7	7.5	7.5	#DIV/0!
TGGT1_244460	hypothetical protein	0	0	0	8	7	7.5	7.5	#DIV/0!
TGGT1_270890	hypothetical protein	0	0	0	8	7	7.5	7.5	#DIV/0!
TGGT1_203390	CRAL/TRIO domain-containing protein	0	0	0	8	7	7.5	7.5	#DIV/0!
TGGT1_290660	RNA recognition motif-containing protein	0	0	0	7	8	7.5	7.5	#DIV/0!
TGGT1_240650	putative coatomer protein complex, subunit alpha	0	0	0	7	8	7.5	7.5	#DIV/0!
TGGT1_230400	hypothetical protein	0	0	0	7	8	7.5	7.5	#DIV/0!
TGGT1_284620	hypothetical protein	0	0	0	7	8	7.5	7.5	#DIV/0!
TGGT1_218840	mutS domain protein	0	0	0	6	9	7.5	7.5	#DIV/0!
TGGT1_289650	PEP-carboxykinase I	3	2	2.5	11	9	10	7.5	4
TGGT1_233010	putative cell-cycle-assocaited protein kinase ERK7	5	6	5.5	13	13	13	7.5	2.36364
TGGT1_214970	putative DNA replication licensing factor	0	0	0	10	4	7	7	#DIV/0!
TGGT1_258410	photosensitized INA-labeled protein PHIL1	0	0	0	8	6	7	7	#DIV/0!
TGGT1_286530	hypothetical protein	0	0	0	8	6	7	7	#DIV/0!
TGGT1_257350	putative eukaryotic translation initiation factor	0	0	0	7	7	7	7	#DIV/0!
TGGT1_304670	leucine rich repeat-containing protein	0	0	0	7	7	7	7	#DIV/0!
TGGT1_229260	hypothetical protein	0	0	0	7	7	7	7	#DIV/0!
TGGT1_275490	hypothetical protein	0	0	0	7	7	7	7	#DIV/0!
TGGT1_205380	fructose-bisphospatase I	0	0	0	7	7	7	7	#DIV/0!
TGGT1_232440	Brf1p family coiled coil protein	0	0	0	7	7	7	7	#DIV/0!
TGGT1_318710	ATP-binding cassette sub-family F member 1	0	0	0	7	7	7	7	#DIV/0!
TGGT1_268870	tetratricopeptide repeat-containing protein	0	0	0	6	8	7	7	#DIV/0!
TGGT1_266830	Sec7 domain-containing protein	0	0	0	6	8	7	7	#DIV/0!
TGGT1_222070	elongation factor Tu GTP binding domain-containing protein	0	0	0	6	8	7	7	#DIV/0!
TGGT1_244880	DNA-directed RNA polymerase I RPA1	0	0	0	9	4	6.5	6.5	#DIV/0!
TGGT1_263750	hypothetical protein	0	0	0	8	5	6.5	6.5	#DIV/0!
TGGT1_223410	putative eukaryotic initiation factor-4E	0	0	0	7	6	6.5	6.5	#DIV/0!
TGGT1_212840	HIT zinc finger protein	0	0	0	7	6	6.5	6.5	#DIV/0!
TGGT1_310450	putative myosin heavy chain	0	0	0	6	7	6.5	6.5	#DIV/0!
TGGT1_270865	putative adenylate cyclase	0	0	0	6	7	6.5	6.5	#DIV/0!
TGGT1_215010	hypothetical protein	0	0	0	6	7	6.5	6.5	#DIV/0!
TGGT1_250790	hypothetical protein	0	0	0	6	7	6.5	6.5	#DIV/0!
TGGT1_262950	hypothetical protein	0	0	0	6	7	6.5	6.5	#DIV/0!
TGGT1_264040	hypothetical protein	0	0	0	6	7	6.5	6.5	#DIV/0!
TGGT1_226510	Sec23/Sec24 trunk domain-containing protein	0	0	0	5	8	6.5	6.5	#DIV/0!
TGGT1_273520	PCI domain-containing protein	2	0	1	7	8	7.5	6.5	7.5
TGGT1_217510	hypothetical protein	0	0	0	9	3	6	6	#DIV/0!
TGGT1_221580	ribosomal RNA large subunit methyltransferase J protein	0	0	0	7	5	6	6	#DIV/0!
TGGT1_290170	kelch repeat domain containing/Serine/threonine protein phosphatase protein	0	0	0	7	5	6	6	#DIV/0!
TGGT1_274130	TBC domain-containing protein	0	0	0	6	6	6	6	#DIV/0!
TGGT1_260500	putative COPI associated protein	0	0	0	6	6	6	6	#DIV/0!
TGGT1_233680	nuclear movement family protein	0	0	0	6	6	6	6	#DIV/0!
TGGT1_200400	hypothetical protein	0	0	0	6	6	6	6	#DIV/0!
TGGT1_203980	hypothetical protein	0	0	0	6	6	6	6	#DIV/0!
TGGT1_265370	hypothetical protein	0	0	0	6	6	6	6	#DIV/0!
TGGT1_215170	putative serine/threonine-protein phosphatase 2A catalytic subunit beta isoform	0	0	0	5	7	6	6	#DIV/0!
TGGT1_226590	putative cytochrome C oxidase subunit IIa	0	0	0	5	7	6	6	#DIV/0!
TGGT1_214270	putative translation initiation factor IF-2	0	0	0	4	8	6	6	#DIV/0!
TGGT1_246720	hypothetical protein	0	0	0	4	8	6	6	#DIV/0!
TGGT1_236140	hypothetical protein	0	0	0	3	9	6	6	#DIV/0!
TGGT1_223940	GAP45 protein	2	2	2	8	8	8	6	4
TGGT1_219320	acid phosphatase GAP50	5	6	5.5	11	12	11.5	6	2.09091
TGGT1_206380	hypothetical protein	0	0	0	8	3	5.5	5.5	#DIV/0!
TGGT1_297500	T-complex protein 1 eta subunit	0	0	0	7	4	5.5	5.5	#DIV/0!
TGGT1_270770	PWI domain-containing protein	0	0	0	7	4	5.5	5.5	#DIV/0!
TGGT1_210700	hypothetical protein	0	0	0	7	4	5.5	5.5	#DIV/0!
TGGT1_213060	WD domain, G-beta repeat-containing protein	0	0	0	6	5	5.5	5.5	#DIV/0!
TGGT1_230140	vacuolar sorting protein 9 (vps9) domain-containing protein	0	0	0	6	5	5.5	5.5	#DIV/0!
TGGT1_231210	sarcalumenin/eps15 family protein	0	0	0	6	5	5.5	5.5	#DIV/0!
TGGT1_306060	rhoptry neck protein RON8	0	0	0	6	5	5.5	5.5	#DIV/0!
TGGT1_216260	putative eukaryotic initiation factor-2B, gamma subunit	0	0	0	6	5	5.5	5.5	#DIV/0!
TGGT1_276170	phosphatidylinositol 3- and 4-kinase	0	0	0	6	5	5.5	5.5	#DIV/0!
TGGT1_235420	hypothetical protein	0	0	0	6	5	5.5	5.5	#DIV/0!
TGGT1_280700	arginine decarboxylase	0	0	0	6	5	5.5	5.5	#DIV/0!
TGGT1_321680	hypothetical protein	0	0	0	5	6	5.5	5.5	#DIV/0!
TGGT1_260540	alveolin domain containing intermediate filament IMC14	0	0	0	5	6	5.5	5.5	#DIV/0!
TGGT1_259070	acetyltransferase, GNAT family protein	0	0	0	5	6	5.5	5.5	#DIV/0!
TGGT1_286590	microtubule associated protein SPM2	0	0	0	4	7	5.5	5.5	#DIV/0!
TGGT1_211680	protein disulfide isomerase	0	2	1	6	7	6.5	5.5	6.5
TGGT1_205440	CCT chaperonin gamma subunit	0	2	1	6	7	6.5	5.5	6.5
TGGT1_232250	catalase	0	2	1	6	7	6.5	5.5	6.5
TGGT1_205130	hypothetical protein	0	0	0	7	3	5	5	#DIV/0!
TGGT1_230340	hypothetical protein	0	0	0	7	3	5	5	#DIV/0!
TGGT1_207060	ribonucleoside-diphosphate reductase small subunit	0	0	0	6	4	5	5	#DIV/0!
TGGT1_212090	hypothetical protein	0	0	0	6	4	5	5	#DIV/0!
TGGT1_230230	hypothetical protein	0	0	0	6	4	5	5	#DIV/0!
TGGT1_276890	hypothetical protein	0	0	0	6	4	5	5	#DIV/0!
TGGT1_225310	putative ARF1-directed GTPase-activating protein	0	0	0	5	5	5	5	#DIV/0!
TGGT1_208050	putative ABC transporter	0	0	0	5	5	5	5	#DIV/0!
TGGT1_227000	hypothetical protein	0	0	0	5	5	5	5	#DIV/0!
TGGT1_249870	hypothetical protein	0	0	0	5	5	5	5	#DIV/0!
TGGT1_257330	hypothetical protein	0	0	0	5	5	5	5	#DIV/0!
TGGT1_278870	myosin F	3	2	2.5	7	8	7.5	5	3
