# Supplementary material for: Identification of IMC43, a novel IMC protein that collaborates with IMC32 to form an essential daughter bud assembly complex in Toxoplasma gondii
Source: PLoS Pathog. 2023 Oct 2;19(10):e1011707. doi: 10.1371/journal.ppat.1011707 (PMC10569561; doi:10.1371/journal.ppat.1011707)
Supplement: S2 Table — Full list of genes identified by the Hybrigenics Y2H screen. All clones identified for a specific gene are grouped. Clones that were found to be out-of-frame are greyed out. Global PBS indicates the confidence score assigned to each clone [40,41]. (XLSX) [file ppat.1011707.s011.xlsx]

## Sheet: IMC43 Y2H Screen Results
Clone Name	Type Seq	Contig(s) Name	Gene ID	Gene Name	Global PBS	Start	Stop	Frame	Sense	% Id 5p/3p	Frag theoretical Sequence
TGRH_RP1_hgx5825v1_pB35_A-171	5p 3p	141837884	TGGT1_215960	hypothetical protein	N/A	3251	3424	OOF2	Sense	99.4 / 99.4	AGTCGAGTACAGGTCAGGTGAGGATCGAAGGAGTTTCACTCGACCTCAATGTTGTATTCCTCCTCTTCCCGCTCTACCAGTTCCTCTGCTTCTCGTAATTCCCCGCTTGCCTTTCTGCAGATGCTGGTCGTGTCGTTCCAGTGCTTTCTGTCGCCTTTGCCACGCATTCCCTCG
TGRH_RP1_hgx5825v1_pB35_A-209	5p 3p	141837847	TGGT1_245485	MIC9	D	51	710	IF	Sense	94.3 / 93.6	CTGCGTCATTGGCTCCCTGTGCTGGTGTATAGCACCCGCTCCTGAGTGTGTGTTTCCAGCCACGGGTCTCGGACCCGCCGCTTGGAATCACCCGGGATCTCTCGCTCAGATGAGGGCAGAATCGAAGGGTGTCCTTTCTGTTACTGGAATATGCGATAGAAACCCGTGTGGACCCCATGGCAATTGCATCCCAAACCTTAGTACGTACACGTATACTTGTTCGTGTGAAGGAGGCTACGTGGAAGCAGCAGTCTCCGGTAAGCCAACCTGCCAAAGGAAAGATCCTTGTGACACCAGCCCCTGTGGAACGAAGGAGGCGGTGAAAGAATGCAGACCTAACGGGCAGTATTACGCATGCATTTGTCAGGCAGGATACCAGGTGGTCTCCACGAATACCGG…
TGRH_RP1_hgx5825v1_pB35_A-22	5p 3p	141838055 / 141838019	TGGT1_271030	AP2VIII6	D	1662	3339	IF	Sense	98.7 / 99.4	CGCAGTTGTGAGGAAGAACGTGGTGTACATACAAAACTTGGGGAGCCGCCGCGGCGAGGTGTCGCCGATGGCGTGCGAGAAGAGAAACGCAGTCCTGGCCTTGCCTCGAGGCCCAGGAATGGAAGACACAGAGGCCTTCGCAGAGAAGAAACGACTTCCAGTTGAACGCGGAAAACGCGAGAAAGAACCGTCGCTGTTTTGTTGCGCATGTTGTGGGGGCCGACTGCTCTGCTCTCAGTGCAGCGCAACGAGCGACGTCCATGGGATAGAGCCAGCGGGGTACGGAGCGTCGAATTCGAGCCTTCAGAGGCTGCAGGACAAGGCGACTATCGGCAGGCGCAATGGCGCAAATGCGCGAGAGTCTGGCGCCTTGACGCCCCGAGGACAGTGCCGCGTGTG…
TGRH_RP1_hgx5825v1_pB35_A-161	3p	141838102	TGGT1_269950	hypothetical protein	N/A	No Data	2449	??	Sense	99.2
TGRH_RP1_hgx5825v1_pB35_A-267	5p 3p	141838368	TGGT1_273460	eukaryotic translation initiation factor 3 subunit 6 interacting protein	D	207	545	IF	Sense	100.0 / 100.0	CTTCGAGAACGACGTTGAGGAGTTTCTCCGGTCGCTGTACGACGAAGTCTACGACCGCAATGTGGATGCGATTCGTCGTCTGTACGAGGTGGAGTTTCCTGCCCTGACAGAGCGCTACTACGCCGAGCGCCGGTGGCCCTCTGTAGACGAAGTTGGGACCTTCTACCGGCAATTCGATCGCTACCACTGCCTCATCATCACGCTGTACAAGGAGCTGTACTACCGCCATTTGTTCCTCAAGTGTCAACAAGAAATCACCTGGGAGGACCGACGCCTAGCGTGGGAGAACTATGCGCTCCTCATCAACTTCCTCGCGGAAGTCGAGTGCCGTCCCGACGA
TGRH_RP1_hgx5825v1_pB35_A-340	5p 3p	141837935 / 141837930	TGGT1_218960	hypothetical protein	D	1281	2477	IF	Sense	99.7 / 99.4	GGACTCATCTTCGCGTCAAGGCGACTTCGCCGCTTCGCCTCTCTACTCGTTTTCGTCTCGAACGCCCTGGGCCTCTGCATGCAAAGAAGCCTCGACCCCGCCAGCCGCGAAACAGCAGGCGCCGCCGCCGAGTTTGTGGAACCTCCCGAACCGGCCTCAGCCGTACACTCTCGCAGATGTTCAGGAAGCCATGGAGGGACCTGAAGGCGTTCTGCGAGTCGCGCGACCTCTCACGGGGTTCGGTGAGGACGCAGAAAGTCTATCGTTCGCGTCGCTCCCCAAAGGAGCAGAGACGCTTTTCTGGTCCAGCGGTCGCGGCTTGTACTTCCTTCGTCATCTCGAGAGAACGAAGGCTGGGGAACACGACGTCGTAGGCGAGGCAGGCGTCTGGGTCGCCGC…
TGRH_RP1_hgx5825v1_pB35_A-365	5p 3p	141838286	TGGT1_212770	IMC34	N/A	1371	1054	??	AntiSense	99.7 / 99.7	CAGCGCTGGAAAGAGGGGGCCTCCCACAGACTTGGTGCTTCCCAGGTGTCTGCCTACAGTCCCAGAGGCCTGCCGACTGGCCTGGCGTGAGGTAGAATTGGACGCTTGGTCGCTTGCTGGTGTAAGGAATGGCATCGTTCCAATCTGGACGCTGAGTGGCGGAGCCTCGCAGCCAACTGGTAGTTTGATACGGGGAAGTGTTGTTTGCACTGGCTGCGGCATGGGCGTGGAGGATCCCCAATACCTGTTCGTGGTACCGGGCGCATGTGCCTGGCGAATATCCGTGGCGGCAACAGCACTGGCCATGTGTCCTTCCAG
TGRH_RP1_hgx5825v1_pB35_A-140	5p 3p	141838286	TGGT1_212770	IMC34	N/A	1383	656	??	AntiSense	99.8 / 100.0	AGCTTGCCCACCCAGCGCTGGAAAGAGGGGGCCTCCCACAGACTTGGTGCTTCCCAGGTGTCTGCCTACAGTCCCAGAGGCCTGCCGACTGGCCTGGCGTGAGGTAGAATTGGACGCTTGGTCGCTTGCTGGTGTAAGGAATGGCATCGTTCCAATCTGGACGCTGAGTGGCGGAGCCTCGCAGCCAACTGGTAGTTTGATACGGGGAAGTGTTGTTTGCACTGGCTGCGGCATGGGCGTGGAGGATCCCCAATACCTGTTCGTGGTACCGGGCGCATGTGCCTGGCGAATATCCGTGGCGGCAACAGCACTGGCCATGTGTCCTTCCAGTAGTTCAGCATATGGGCTGAGGCCACCAACAGTCGGAAGCTGGACCCATTGCTGCGCATCAAGAGGCTC…
TGRH_RP1_hgx5825v1_pB35_A-265	5p 3p	141838286	TGGT1_212770	IMC34	N/A	1383	656	??	AntiSense	99.8 / 99.7	AGCTTGCCCACCCAGCGCTGGAAAGAGGGGGCCTCCCACAGACTTGGTGCTTCCCAGGTGTCTGCCTACAGTCCCAGAGGCCTGCCGACTGGCCTGGCGTGAGGTAGAATTGGACGCTTGGTCGCTTGCTGGTGTAAGGAATGGCATCGTTCCAATCTGGACGCTGAGTGGCGGAGCCTCGCAGCCAACTGGTAGTTTGATACGGGGAAGTGTTGTTTGCACTGGCTGCGGCATGGGCGTGGAGGATCCCCAATACCTGTTCGTGGTACCGGGCGCATGTGCCTGGCGAATATCCGTGGCGGCAACAGCACTGGCCATGTGTCCTTCCAGTAGTTCAGCATATGGGCTGAGGCCACCAACAGTCGGAAGCTGGACCCATTGCTGCGCATCAAGAGGCTC…
TGRH_RP1_hgx5825v1_pB35_A-284	5p 3p	141838286	TGGT1_212770	IMC34	N/A	1383	656	??	AntiSense	99.8 / 99.5	AGCTTGCCCACCCAGCGCTGGAAAGAGGGGGCCTCCCACAGACTTGGTGCTTCCCAGGTGTCTGCCTACAGTCCCAGAGGCCTGCCGACTGGCCTGGCGTGAGGTAGAATTGGACGCTTGGTCGCTTGCTGGTGTAAGGAATGGCATCGTTCCAATCTGGACGCTGAGTGGCGGAGCCTCGCAGCCAACTGGTAGTTTGATACGGGGAAGTGTTGTTTGCACTGGCTGCGGCATGGGCGTGGAGGATCCCCAATACCTGTTCGTGGTACCGGGCGCATGTGCCTGGCGAATATCCGTGGCGGCAACAGCACTGGCCATGTGTCCTTCCAGTAGTTCAGCATATGGGCTGAGGCCACCAACAGTCGGAAGCTGGACCCATTGCTGCGCATCAAGAGGCTC…
TGRH_RP1_hgx5825v1_pB35_A-286	5p 3p	141838286	TGGT1_212770	IMC34	N/A	1383	656	??	AntiSense	99.7 / 99.8	AGCTTGCCCACCCAGCGCTGGAAAGAGGGGGCCTCCCACAGACTTGGTGCTTCCCAGGTGTCTGCCTACAGTCCCAGAGGCCTGCCGACTGGCCTGGCGTGAGGTAGAATTGGACGCTTGGTCGCTTGCTGGTGTAAGGAATGGCATCGTTCCAATCTGGACGCTGAGTGGCGGAGCCTCGCAGCCAACTGGTAGTTTGATACGGGGAAGTGTTGTTTGCACTGGCTGCGGCATGGGCGTGGAGGATCCCCAATACCTGTTCGTGGTACCGGGCGCATGTGCCTGGCGAATATCCGTGGCGGCAACAGCACTGGCCATGTGTCCTTCCAGTAGTTCAGCATATGGGCTGAGGCCACCAACAGTCGGAAGCTGGACCCATTGCTGCGCATCAAGAGGCTC…
TGRH_RP1_hgx5825v1_pB35_A-1	5p 3p	141838286	TGGT1_212770	IMC34	N/A	1383	656	??	AntiSense	99.7 / 99.5	AGCTTGCCCACCCAGCGCTGGAAAGAGGGGGCCTCCCACAGACTTGGTGCTTCCCAGGTGTCTGCCTACAGTCCCAGAGGCCTGCCGACTGGCCTGGCGTGAGGTAGAATTGGACGCTTGGTCGCTTGCTGGTGTAAGGAATGGCATCGTTCCAATCTGGACGCTGAGTGGCGGAGCCTCGCAGCCAACTGGTAGTTTGATACGGGGAAGTGTTGTTTGCACTGGCTGCGGCATGGGCGTGGAGGATCCCCAATACCTGTTCGTGGTACCGGGCGCATGTGCCTGGCGAATATCCGTGGCGGCAACAGCACTGGCCATGTGTCCTTCCAGTAGTTCAGCATATGGGCTGAGGCCACCAACAGTCGGAAGCTGGACCCATTGCTGCGCATCAAGAGGCTC…
TGRH_RP1_hgx5825v1_pB35_A-127	5p 3p	141837960 / 141837958	TGGT1_212770	IMC34	D	1383	2728	IF	Sense	90.0 / 98.0	TTGCCAGGGGGCTCCAGGGGCGATGTACACTAATTTCTCGAACAAACACTTCATCCAGCACAAGCCCACTGGCGCCGAAGGCGAGGTGTTGAGGAGCGAAGACAACGGCGCCTCACTGATCGTCAGGCTCAAGAACGGCCGCATCAAGAAATTCGATAGCACCCAGTGCCGTGTAACTAAAGCTGTCTGCACGCCAACCAGAACACCCTCTGATAAGCAGCTCACAGCCGCTGCACATCATCACGCTCTGGCGATGATGATGAATCGTGCGGCGCATGCTGCTGCAGGAAGACCGGGAGTGGCCCCCGCTTTACAGTTTGGAGTTGCAAACCGCAGCAGTGATACGGGCTTAGCGGCAGGACATAGCGCGACCGTGGAGCAGCCCAATGTACACGCCAG…
TGRH_RP1_hgx5825v1_pB35_A-353	5p 3p	141838286	TGGT1_212770	IMC34	N/A	1383	656	??	AntiSense	99.8 / 100.0	AGCTTGCCCACCCAGCGCTGGAAAGAGGGGGCCTCCCACAGACTTGGTGCTTCCCAGGTGTCTGCCTACAGTCCCAGAGGCCTGCCGACTGGCCTGGCGTGAGGTAGAATTGGACGCTTGGTCGCTTGCTGGTGTAAGGAATGGCATCGTTCCAATCTGGACGCTGAGTGGCGGAGCCTCGCAGCCAACTGGTAGTTTGATACGGGGAAGTGTTGTTTGCACTGGCTGCGGCATGGGCGTGGAGGATCCCCAATACCTGTTCGTGGTACCGGGCGCATGTGCCTGGCGAATATCCGTGGCGGCAACAGCACTGGCCATGTGTCCTTCCAGTAGTTCAGCATATGGGCTGAGGCCACCAACAGTCGGAAGCTGGACCCATTGCTGCGCATCAAGAGGCTC…
TGRH_RP1_hgx5825v1_pB35_A-144	5p 3p	141837952 / 141838347	TGGT1_212880	surface antigen repeat-containing protein	D	No Data	4124	??	Sense	92.9 / 100.0
TGRH_RP1_hgx5825v1_pB35_A-6	5p 3p	141838256	TGGT1_212880	surface antigen repeat-containing protein	D	2547	3331	IF	Sense	99.3 / 99.6	CGAGACTGGCGAACGCTTTGTGGCCGTCCTGCGAGAGCAACGAGAAGAGTACAAAGCTCTCCACGAGCACCACACCGAATGCCTGGAAGAAAATCGGCGCCTGCGCGCGAGCATCGAGCGTCTGGAGACGGAACGCATGTCTCTTCTGGAGCGTACCGAGAAGAGCCGCGTTGAATTCCTTGCCCTCGTCGCGGAGAAGGGCCGCAGCGACAAACAAGCTCGCGACGCTCTGCAGCGGCTCGCGGAGGCCGAGAGCCAACAGGAAAGGAGCACTCAGGCTCTGAAACTGCATGCACAAGACCTCGAGGAACGCCTCGCGAAAAAAGAGGAGCAAGTACGATCTCTGCGAGGAGAACTGGAGGCTGCGATCGTACGCGCCGAAGCAGCTGAGCGCGAGTT…
TGRH_RP1_hgx5825v1_pB35_A-17	5p 3p	141838347	TGGT1_212880	surface antigen repeat-containing protein	N/A	4171	4124	??	Sense	98.1 / 99.8
TGRH_RP1_hgx5825v1_pB35_A-147	5p 3p	141837947 / 141838115	TGGT1_212880	surface antigen repeat-containing protein	D	9036	10515	IF	Sense	99.3 / 99.6	CTCGAGTCTTCGACGGGAGCTGGTGAACGCGAAGGCCGCGCATGCAGATGCAGTGGAGCGCCAGGGCGAGGCGGAGAAGACCCGAGACGAGAACCAGCAGCAAGTCTCGAGACTGAAAACAACCTTGGAGGAGGTCGAGCGCAGGCTCCAGAGCATCAAGACGCAACTGACGGAAACCCAAGAGAAGCTGGAAGGTGAACGCGAGCGAGTGAGAGCTGCGGAGGATCGTCAGATCCAGTTGGAGCGCTACATCAAAGAGTTGGAGGCGCAGGAGAGAGATGCGCGAGAGGCGGGCGCGGCAGCGACGCGCGCGAAGGAGCAGGCGCTTCAAGAGGAACGCGACAGAAGCGATGACGACCGCATGCGCCTCCTCGCAGAGCTGCGCCGGTGCGAAGAAGA…
TGRH_RP1_hgx5825v1_pB35_A-7	5p 3p	141838246	TGGT1_213392	surface antigen repeat-containing protein	B	3363	4727	IF	Sense	99.3 / 98.7	GTTGGAGATGCAAAGCGCGAGTCGCGCGGAGTTGGAGGTTTGCCAAGCCGAGGCCGAGGGGTATCTTCTTTTGGTCGAAGAGCAGCAGAAGCAGGTGATAGAGCCTCTCTGTCGCCGCGTCGCCGAGCTGCAGCGAGAGCACGCAGAAGAGAAGAGACAGACGACGCAGCTCAGGCAGGCACAGGAAGAGCTGCTGCGTCGGTACGAAGGCGCCGCTGTCGCAACGGAGGACCTCTGCATGGAGGTCGCTCGGTCGCGGGCAGAATTGGCCACAAAAGCCTCCCTGGTCGCGCGTCTCGAGGCGGAAGTTCAGGAGCAGCAGACGAGGGTGCGCGACTTCAGAGACGCGCTGGACGCGAAAGAGAGGGAGTTGGAGAACGCGGCGGGGGCTTTGCGCGG…
TGRH_RP1_hgx5825v1_pB35_A-91	5p 3p	141838246	TGGT1_213392	surface antigen repeat-containing protein	B	3363	4727	IF	Sense	99.7 / 98.3	GTTGGAGATGCAAAGCGCGAGTCGCGCGGAGTTGGAGGTTTGCCAAGCCGAGGCCGAGGGGTATCTTCTTTTGGTCGAAGAGCAGCAGAAGCAGGTGATAGAGCCTCTCTGTCGCCGCGTCGCCGAGCTGCAGCGAGAGCACGCAGAAGAGAAGAGACAGACGACGCAGCTCAGGCAGGCACAGGAAGAGCTGCTGCGTCGGTACGAAGGCGCCGCTGTCGCAACGGAGGACCTCTGCATGGAGGTCGCTCGGTCGCGGGCAGAATTGGCCACAAAAGCCTCCCTGGTCGCGCGTCTCGAGGCGGAAGTTCAGGAGCAGCAGACGAGGGTGCGCGACTTCAGAGACGCGCTGGACGCGAAAGAGAGGGAGTTGGAGAACGCGGCGGGGGCTTTGCGCGG…
TGRH_RP1_hgx5825v1_pB35_A-185	5p 3p	141838246	TGGT1_213392	surface antigen repeat-containing protein	B	3363	4727	IF	Sense	99.5 / 98.9	GTTGGAGATGCAAAGCGCGAGTCGCGCGGAGTTGGAGGTTTGCCAAGCCGAGGCCGAGGGGTATCTTCTTTTGGTCGAAGAGCAGCAGAAGCAGGTGATAGAGCCTCTCTGTCGCCGCGTCGCCGAGCTGCAGCGAGAGCACGCAGAAGAGAAGAGACAGACGACGCAGCTCAGGCAGGCACAGGAAGAGCTGCTGCGTCGGTACGAAGGCGCCGCTGTCGCAACGGAGGACCTCTGCATGGAGGTCGCTCGGTCGCGGGCAGAATTGGCCACAAAAGCCTCCCTGGTCGCGCGTCTCGAGGCGGAAGTTCAGGAGCAGCAGACGAGGGTGCGCGACTTCAGAGACGCGCTGGACGCGAAAGAGAGGGAGTTGGAGAACGCGGCGGGGGCTTTGCGCGG…
TGRH_RP1_hgx5825v1_pB35_A-3	5p 3p	141838246	TGGT1_213392	surface antigen repeat-containing protein	B	3366	4136	IF	Sense	99.1 / 98.2	GGAGATGCAAAGCGCGAGTCGCGCGGAGTTGGAGGTTTGCCAAGCCGAGGCCGAGGGGTATCTTCTTTTGGTCGAAGAGCAGCAGAAGCAGGTGATAGAGCCTCTCTGTCGCCGCGTCGCCGAGCTGCAGCGAGAGCACGCAGAAGAGAAGAGACAGACGACGCAGCTCAGGCAGGCACAGGAAGAGCTGCTGCGTCGGTACGAAGGCGCCGCTGTCGCAACGGAGGACCTCTGCATGGAGGTCGCTCGGTCGCGGGCAGAATTGGCCACAAAAGCCTCCCTGGTCGCGCGTCTCGAGGCGGAAGTTCAGGAGCAGCAGACGAGGGTGCGCGACTTCAGAGACGCGCTGGACGCGAAAGAGAGGGAGTTGGAGAACGCGGCGGGGGCTTTGCGCGGACT…
TGRH_RP1_hgx5825v1_pB35_A-30	5p 3p	141838246	TGGT1_213392	surface antigen repeat-containing protein	B	3366	4136	IF	Sense	99.7 / 98.6	GGAGATGCAAAGCGCGAGTCGCGCGGAGTTGGAGGTTTGCCAAGCCGAGGCCGAGGGGTATCTTCTTTTGGTCGAAGAGCAGCAGAAGCAGGTGATAGAGCCTCTCTGTCGCCGCGTCGCCGAGCTGCAGCGAGAGCACGCAGAAGAGAAGAGACAGACGACGCAGCTCAGGCAGGCACAGGAAGAGCTGCTGCGTCGGTACGAAGGCGCCGCTGTCGCAACGGAGGACCTCTGCATGGAGGTCGCTCGGTCGCGGGCAGAATTGGCCACAAAAGCCTCCCTGGTCGCGCGTCTCGAGGCGGAAGTTCAGGAGCAGCAGACGAGGGTGCGCGACTTCAGAGACGCGCTGGACGCGAAAGAGAGGGAGTTGGAGAACGCGGCGGGGGCTTTGCGCGGACT…
TGRH_RP1_hgx5825v1_pB35_A-19	5p 3p	141838345	TGGT1_276180	histone acetyltransferase TAF1/250	N/A	3683	3162	??	AntiSense	94.3 / 94.3	CTCCAGGGGCCTTTTAGGCAGCGTACAGCTCGTTCAAGATTGCCTTCTGCCTGTTTTAGCAGCTCCGTTCGTTCAGTCGCGAGAGCGGTTTCTTCTTCCTCGACAGCCAGAGCCGCAGCTGTCGCGGCACTCGACAGCGCCGCGAGGCCCTCCTCGACGCCGCTGTCTGAAATCAGGAGGGAACCGGCCTTCTCAGCCGCGCTGCGCGCTGCAGCAGCCGCCGCGACCGCGAGAGTCTCCGTGTCTCTTTTCTTCCAGTGCAGCAGACGATGCATGCGCGTCATGTCGCACTCGAGAGTTCCCTCGACCTCGCCCCACAGCGGCTCCCTCAGGACCACGGGGCGCGCGAGAACCTTCCCCTCCGTGGGGCCCTCGTCCTCGGGGAATGCAGAGACTCCG…
TGRH_RP1_hgx5825v1_pB35_A-231	5p 3p	141838162	TGGT1_266640	Acetyl-coenzyme A synthetase 2, putative	D	831	1187	IF	Sense	100.0 / 100.0	CAAAGGGGAACCTTTGAAGAACTGGGTCGAGGGCAGAGACATCTGGGGAAACGAGTTAATGTCGCAAATGCAGCCGTACTGCCCCCTCGAGGTCATGGACAGCGAGGATCCGCTGTTCATCCTGTACACGTCGGGATCCACCGGGAAACCAAAGGGCTTATGCCACAGCACAGCAGGTTACCTCCTTTACGCTGCGCTCACGCACAAGTGCGTCTTCGACTACCACCCAGGCGACATCTACGCATGTGTGGCAGACTGCGGCTGGATCACGGGGCATTCGTATGTCGTTTACGGCCCCTTGTGCAATGGCGCTACCACGCTGTTGTTCCAGTCCATTCCGACTTACCCTGACCCCGG
TGRH_RP1_hgx5825v1_pB35_A-62	5p 3p	141838162	TGGT1_266640	Acetyl-coenzyme A synthetase 2, putative	D	831	1279	IF	Sense	100.0 / 99.3	CAAAGGGGAACCTTTGAAGAACTGGGTCGAGGGCAGAGACATCTGGGGAAACGAGTTAATGTCGCAAATGCAGCCGTACTGCCCCCTCGAGGTCATGGACAGCGAGGATCCGCTGTTCATCCTGTACACGTCGGGATCCACCGGGAAACCAAAGGGCTTATGCCACAGCACAGCAGGTTACCTCCTTTACGCTGCGCTCACGCACAAGTGCGTCTTCGACTACCACCCAGGCGACATCTACGCATGTGTGGCAGACTGCGGCTGGATCACGGGGCATTCGTATGTCGTTTACGGCCCCTTGTGCAATGGCGCTACCACGCTGTTGTTCCAGTCCATTCCGACTTACCCTGACCCCGGCAGGTACTGGCAGATGATCGAGAAGTGGAAGGCGTCCCAGTT…
TGRH_RP1_hgx5825v1_pB35_A-81	5p 3p	141838077	TGGT1_266690	hypothetical protein	D	3087	3802	IF	Sense	99.4 / 83.6	CGTGGAGGACAGAGGAGTGGATGGCAGCGTGGATGCTGAAGGAAGAGGAAAGGGCAATTTCACAGCGACGGGCATTGGCTTTGCGATCCAGACCATGGCAGACTTCCACCTCTCAGTCGCGTACCTCCTGGGCGAAGTGCTCAAGAAGGAACGAGAAGAGAAGGACTTCTATAAGACCGAAGTGGCCTTGGTTCGCGAGCGACTCCAGGATGTCGAGGCACGTGCATTGGAAGCGGCAACTGAGGCGCAGAAGCAGTTGGAGGAACAAGACGACCAGGCAAAACACCTCACTGAACAGCTTGCAAAGCAGAGTGCTGAACTTCGGCGGGCCTTAGAAGAGCAAGAGGTGCTTCGACGAACACTCCACGAAGAGCGGAAGAACATGAGGCTTCAACACGA…
TGRH_RP1_hgx5825v1_pB35_A-355	5p 3p	141838132	TGGT1_308090	ROP5	D	936	1340	IF	Sense	95.5 / 95.5	TCAGTCTCAGCCCCCTTTCGCTCAGCTGAGTCCAGGACAGAGCGACTATGCAGTCGCGAACTATTTCTTTCTCATGCCCGCTGCGTCGGTGGATCTTGAATTGCTCTTTAGGACATTGGACTTCGTGTATGTATTCAGGGGGGAAGAAGGTATTTTAGCGCGTCACTTACTAACGGCACAGCTGATCCGTCTGGCAGCCAACCTGCAGAGCAAAGGACTTGTGCATGGACGCTTCACACCTGAAAACCTTTTCATTATGCCCGATGGCCGCCTGATGATGGGGGATGTATCCACGTTGAGGAAGGTCGGAACCCGAGGACCGGCATCAAGCGTCCCGGTTACCTATGCGCCTCGGGAGTTCTTGAATGCAAACACGGCAACATTTACACACGCGCTCAA…
TGRH_RP1_hgx5825v1_pB35_A-275	5p 3p	141838037 / 141838032	TGGT1_203010	TgArk3	D	5208	6764	IF	Sense	99.8 / 98.4	GCAGATTCGGTCGTCCAGAGGTTCTCACTCACACAGTTCCCGTGGTAATACCGATACGACACAGCAGCCTCATGATCTTCACGATGATGCGGCAGCGAATCTGCCCTCTAAAAAGAAGAAGGCTTTCCCGTCGAGAGTCTCGAAAGACTCTCCAGGCACTCTTCTTGGCAGTATGACTGGCACAAGACTGTCGCGGTCCATCATTCCGTCCTCAAGCGCTGATCAGCGTCGAGGGGGCTCCAGACGGTCTATATCTCAAACTACAAAGGCGCGAGACACGCTAGCACGCCTTAAGGAAGGAACGGATGCTGCTCGTGCTGCATTACGTGCAGCGCTGATCAGCAGAATTGTGGATATGAAAAGGAGTACCTATAACGCTGGCCCGGCGGGACAGGCTTT…
TGRH_RP1_hgx5825v1_pB35_A-259	5p 3p	141837782	TGGT1_206510	TLN4	N/A	2827	2449	??	AntiSense	95.1 / 95.1	CGGAGAAAGCTTGAATTTCGAGAACGAGAGCGCCGTTGGTGAAGGACATGAGGAGGTCGACGCCGCAGCCTTGGAAGGAGGCGAGAGCAGTGCGAGCGCGTTCGCCGGCGAGAGTCGCGAAGATCTTCCCGTAGAGAGTGTTTTGTGCCGTTGCGTCTTCTGCAGAGACTCTCAACTTGAAGTAGCCCCGGACAATTGGCTTGTTGAACGGCTCTGCATTCTTCCAAAACACCGAGAAACTCTCTTCCGTGACCAGTACGCAGGGCGGTCCCGACGCTTCCAGCTTCTTCCGTTCTTCCTCGACCTCAGCGTCTTCCAGACTTTCTGAACGCGGCCCGAGAGGAAGCTCGCTCGACTCTCGCAGTTCGCTGTCGCTTCG
TGRH_RP1_hgx5825v1_pB35_A-371	5p 3p	141837782	TGGT1_206510	TLN4	N/A	2827	2449	??	AntiSense	95.1 / 95.1	CGGAGAAAGCTTGAATTTCGAGAACGAGAGCGCCGTTGGTGAAGGACATGAGGAGGTCGACGCCGCAGCCTTGGAAGGAGGCGAGAGCAGTGCGAGCGCGTTCGCCGGCGAGAGTCGCGAAGATCTTCCCGTAGAGAGTGTTTTGTGCCGTTGCGTCTTCTGCAGAGACTCTCAACTTGAAGTAGCCCCGGACAATTGGCTTGTTGAACGGCTCTGCATTCTTCCAAAACACCGAGAAACTCTCTTCCGTGACCAGTACGCAGGGCGGTCCCGACGCTTCCAGCTTCTTCCGTTCTTCCTCGACCTCAGCGTCTTCCAGACTTTCTGAACGCGGCCCGAGAGGAAGCTCGCTCGACTCTCGCAGTTCGCTGTCGCTTCG
TGRH_RP1_hgx5825v1_pB35_A-343	3p	141837924	TGGT1_254720	GRA8	N/A	No Data	637	??	Sense	98.6
TGRH_RP1_hgx5825v1_pB35_A-94	5p 3p	141838026	TGGT1_229310	MED14	D	9039	9639	IF	Sense	99.5 / 99.3	TCCTCCCCTCCCGCGGGCGCCGCCTGGAGAGGAAGAAAGTATCTCGTTGCGAGTTGCGTACGTCACGGGAGGCCCTGATAGCGGAACGAGGAGGAGAGAAGGTGACGACGCGAAAGCAGCTGCGCAGGAAGAACGAGAGAGCGCGCATGCCTTGGACCATGTTTTTTCCACTTCGGCGAAGAGGGAAAGCGGCTCTTCGCCGGCCTCTGGGGAAGACCAAAGAGCTCGCCGAAGCGCCGCCGACGCGCGCATCCGAGAAGAGTGGTTTTACCGGTGCTACTATCCTTCGTTGTCGGAGACTTCTCTCGACGCGGATCCTGCTTTTGTCCGGTTCTGCTGTCTCGTAGAGGCATTGCACGACGGACTTCTTCACTCCTTCTCGCTGTACAAAAACGAGTA…
TGRH_RP1_hgx5825v1_pB35_A-43	5p 3p	141838231	TGGT1_232150	IMC32	D	1536	2292	IF	Sense	99.6 / 99.8	GCGAACGATGCGCGATTGGGCGCGAGTCTCGAAGGAAAAGGAGGCTCTGGAGGAGGAAATGACGTCCACCATCCAAGCGTTTCAGAGTCAGATTGCAGACCTCGCAAACGAGCAAGCTTCGACAGCGGCGCCGTCGGAGGGATCTTGTGGAAACTGGAATTCAAGGCTGCTGCAGATGACGGACGACATGCAGGCGGTTCGAGCACAGAATCGCGCCTACGTGGAGGAAATCGAACAGCTGAAAATCGCACAAAACGAGATGGTCATGCGCCTCGAAAACGAGCGCCACACCTTCCAGGAACTGCTGAGCAAACGACTGGAGACGCTCGTCGAGGAGAACCGACAGCTGCAAGCTGCGAACGAACAGCTGGGTTCCCGTCTGATCAAGCAGGCGGCAGA…
TGRH_RP1_hgx5825v1_pB35_A-350	5p 3p	141838136	TGGT1_203790	hypothetical protein	D	84	988	IF	Sense	99.1 / 98.5	GGCTTGGGAGACGGCTTCCGAAAGAGCCGCGTTACACCATCCTCCTCAGCTCAGGCCTCGCCATGAGCTACATCAAGGTGGATTGAGCGGTGTGCCACGCATGGTTGAGTGGCTCGAATCATTTCTCGAGGCCAGGACCAGAGAGGAACAAGAAAAAGGGCGAGCGGTCATGCTGGACAGGATTGGCCGTAGCTGCCAAGATCCAGATTCTGTTCCCGCGTGTGTCACAGCCTGGGCAGAGAAGACACATGCTTCACCGGAGACCACAGAACAGCTACTGGAACTTTGGGAGATGGAAAAGGAAAACGGCGTTTCCTTCCAGGACTTCATAGCACGGGTCAGCAGGTTTCAAAATCGAGGGGGCGTGCAAGCCCCATCCGATCCGTCCTGGCGCCCAAG…
TGRH_RP1_hgx5825v1_pB35_A-128	5p 3p	141837943	TGGT1_204410	endonuclease/exonuclease/phosphatase family protein	D	2757	3523	IF	Sense	93.5 / 92.2	CTCGGCTAGCCAGACGAGTGCTCACTTCCACCATTCGCACAGCGTCCCCGGCGGGATGGCGGATCCCGGAGAGGCGTCGGGCTGCGTACGCACCCAGGCGACGGCTGGCGTCTCTTGCGCCGCGCATGCTGGAGCGTCGACCAGCTCACAGTGGTTGCAAGACCTCTACAAGGTTCTCGAAAACACGCCTGTGTTTGACACGCTCCAGACGCCAGGGCTGAGCAGAACGGCTTCGTCGCCAGGCGGTGCCAAGGCGCAGGGCCTGAACCACTGGAAGCCGGCGCTCAGATCCAGTGCTGTCATCACGCTCCCTCTCCGATTCAACAGCGCTTACGCTCTCCCGACCCTAGGCAGTGAGAGTGACGAGACAAGACGCACAAACGGGGAAAAAGAACAAGC…
TGRH_RP1_hgx5825v1_pB35_A-164	5p 3p	141837890	TGGT1_205470	translation elongation factor 2 family protein, putative	D	2094	2798	IF	Sense	99.1 / 99.3	GGTTGCCGAGCCGTTCCCCGACGGACTGGCGGACGCCATCGAGGCCGGCCAGGTCAACGCTCGCGACGACCCGAAGGAGCGCGCGAATGCCTTGGCTGAGAAGTTCGACTTCGACAAGAACGCAGCCCTCAAGATTTGGTGCTTCGGTCCCGAGACGACTGGCGCCAACATGCTCATTGATACCACTCAGGGAGTGCAGTACCTGAACGAAATTAAGGAGCACTGCAACTCGGCCTTCCAGTGGGCCAGCAAGGAAGGTGTGCTCTGCGAAGAGAACATGCGTGGCATCCGCTTCAACCTTACCGACGTCACCATGCACGCTGACGCTATTCACCGTGGCGCTGGCCAGATCATGCCCACTTGCCGTCGTGTCCTGTACGCCTGCCAGTTGGCGTCTGC…
TGRH_RP1_hgx5825v1_pB35_A-361	5p 3p	141837916 / 141837911	TGGT1_269210	hypothetical protein	D	45	1486	IF	Sense	99.7 / 98.4	CTGCATGCGTTTCCTTGGCGGCGCCGCCTCCCTGGGCAGGGAACCGTCACAGGCAGCGCCAATGGATCCGCGCCTGTGGCAAGTGGAGGCAGGCTCTGGGAGGTTGTCGAGGGCCAGCGTTCAGGCTTCTTCTGCTCTTTTTCCTAGACGAGGAACAAGCCTGTTTTCGACCCCCGCAGGCAGCGACAGGCGGCTCTCAGGGACGACGAACGAGTCGTCTCTCCCGCTTTCGCGAGTGTCTCCGGAGGCGCAGCGATGCCATCACCGCAAGTCTTCGCTCCTCTCCACAGCAGCTGTTGGCACCACCCCCGCGGAGGCTTCCGTCCATCATCTGCGCGGGTCTTCTCAGGCGCCAAACCTGTGGGGGCGCCGGCACACTCCACTCGCCCATGGTTCTGC…
TGRH_RP1_hgx5825v1_pB35_A-257	5p 3p	141837787	TGGT1_239420	protein kinase	C	-40	374	IF	Sense	99.0 / 99.0	TTTTCCGGCAAAACAGTTCTTCGCTCCACCTGCCGCCACGATGGCTTCTTGTTGCCCCGTCTCTTCGTCTTTGGGGCTATCCCTTCGTCACGCCCAGGCACTCGACCCGAGCATTTGCGCATGCAGCGGCCCGAAGCCGCTTCACTCGCCCTCGTGCTCTCCTTCGACAGCCGCGTCTTCTTGCGCTCTGTCCTCTTCCCTCCCTTTCCTGCTTACACCGTCTCTCGCCTCTACGCGGAGCTGTAGCGACGCCGAGAACTCTCTCGAAGCGGCTGTGCTCGCAGCCGCTGGTGCATGCGGAGCCTGTGGACATGCGCCGCCTCGGACGATCCAGGTGTTCCCAGCAGGGACGTCCATTGAAACGCTGTACAGACTGGGCCCTGTTCTCTCGGTGTGCCA…
TGRH_RP1_hgx5825v1_pB35_A-44	5p 3p	141838221	TGGT1_239420	protein kinase	C	444	1698	IF	Sense	99.6 / 99.3	TGAAGACGGCGCACGCAGTGAGGAGAGGACACACCAAAGAGCAGGCGACAGGCGAGGCGGGGAGGGGAGTGGTAAACAGGATGGAAAGGCGCCGAGTTCCACCAGGCCTGTTCTGCGCCACGCGTTCACTCGGGGAACCCACCAACCGAAAATCATTAAATCCATCGACAAACAAAGAATTCCTGCCAGCGCCGGCGGAGATAGGCTTTGGCGACGCTTGTGCATGCGTTTGTTGAATCTTCCCGCTCACCGGAATGTTTTGTCTCTGGACGCGATCTACGAGGAGAAACAGAAGTTCTACTTTGTTAGCGAGAAGCTCGAGGGCGGAGAGCTGTTTGATTTTCTGTTGACAGAGAAAACTGTGGAGGAGCACATATGCCAGTACATCATCTTCCAGAT…
TGRH_RP1_hgx5825v1_pB35_A-143	5p 3p	141838221	TGGT1_239420	protein kinase	C	471	2188	IF	Sense	99.1 / 99.5	GACACACCAAAGAGCAGGCGACAGGCGAGGCGGGGAGGGGAGTGGTAAACAGGATGGAAAGGCGCCGAGTTCCACCAGGCCTGTTCTGCGCCACGCGTTCACTCGGGGAACCCACCAACCGAAAATCATTAAATCCATCGACAAACAAAGAATTCCTGCCAGCGCCGGCGGAGATAGGCTTTGGCGACGCTTGTGCATGCGTTTGTTGAATCTTCCCGCTCACCGGAATGTTTTGTCTCTGGACGCGATCTACGAGGAGAAACAGAAGTTCTACTTTGTTAGCGAGAAGCTCGAGGGCGGAGAGCTGTTTGATTTTCTGTTGACAGAGAAAACTGTGGAGGAGCACATATGCCAGTACATCATCTTCCAGATTTTGCAGGCTCTCAATCACATGCACTC…
TGRH_RP1_hgx5825v1_pB35_A-166	5p 3p	141838221	TGGT1_239420	protein kinase	C	1050	1877	IF	Sense	99.5 / 99.3	CGCGAGCGATTGCTCCTTCTTCTCTTGTGCAGACTCCGTTTCGGCGTTCCAAGGAAACGTAGGGCAACACAGAGGTGCCCCCCGCTCCGCGCTTACCGCCGTCGAGCTCGAACACGAGCTTGTTCTAATCGATTTTGACACCTGCAAGATGATGGAAGTGACGCCTCAAGAGTACGGAGAGATTGAAGGAGGGCAGAGACGCCTTGTGGGAACTTACGGCTACCTGGCCCCTGAGGTCTTGCGAGGAGGCGAGTACTCAGTCCAGTCGGACCTGTGGAGTGTCGGCGTCATCCTCTACATTCTAATGACGGGAATTCCGCCTCTCCCTATGGAGTTGCTTACTTCCGCGCGGGCGTCACTCATGGTTTTCTCCCAGATTCAGGAGAAACAGGGGGGAAT…
TGRH_RP1_hgx5825v1_pB35_A-82	5p 3p	141838056	TGGT1_262825	peptidase family c50 protein	N/A	17779	17537	??	AntiSense	99.2 / 99.6	CAGTGAGAAATGTCCAGGCCAGGACTCTCCAGAGTTGTCCTTCGTCGCTTTCACTCCCTTCGTCTACACTGCCTTCTCCTCCGTCTTTTCCACCTGTGGATTCGTACCTTGCTGCGGCTGTCAGGTCTGCGGCACCTGTGTCTCGTCCTTTCCAGTCGGTTCGTCTCCATTCTTCGGACTTCCGATTTTCCGGGTGCGTCTGCGCTTGCATGCTGCTCACCGTTTCAAACAACCCAGAGGGCG
TGRH_RP1_hgx5825v1_pB35_A-372	5p 3p	141838069	TGGT1_258950	lectin family protein	D	252	932	IF	Sense	99.2 / 99.3	GAGATATCGAGAGGCTCCTCCGTCGTCAGTGCAGAATCTCGCTTCGAGTTATCAGTCTGGCGGACGAGCTGGAGAGGCGCCTTACGCTCCGCAGACTGGTGACGCCCAGGCTCATGGAGGCGCCTACGTCTCTCCTCCCGCCGCGGAGGAAGGTGCTCCCCTCGTCCCGCCGGTCGCCGCCCCCGGAGACTCTAGCGCTGCGCGGCGGAAAGAGAGAGGCCAGCCGCTCTGGCAAGAGACCGTCGGATCCGTCGAACTGTCGAGGCACTCCTGGGCTGCGCCTCTCGACTTCGAAGCGATTCAGAGTGACTGGGATGTGGCGATGGCGACGGTGCCGGCCGAGAGCTACCTCGTTCTCACGCCGGCGGTTTCGAATCGCACAGGACAGTTCTGGCACCG…
TGRH_RP1_hgx5825v1_pB35_A-48	5p 3p	141838214	TGGT1_261080	kringle domain-containing protein	D	1320	2112	IF	Sense	98.3 / 99.7	CAACTTTGAAACGACCGGACAGCACTGCGTAGACAGCTGCAGCCAGACAGTGGCATGCGCGGGCGTCCCGACGACTCGAGCCATCAGGAATATAACAGACACGGCGAAACTTCCGGACAACATCTTAGGGAGAAACTGGCCCCTCAAACACTGCGTTACCTCCCGTCTCCAGGATGCGTTGAATGAAATCTGTGGGAGCCCCGAGAGCATCTACAGGGTCGTCAACGACGTCGCTGGATGCGTGCCTGTCGAAAGTATCGACTGGACCGAGGCCTCGCCTGTCTGCGTAGACGACTGTAACAAAGTGGTGAATTGCTACGGCCAAGTCACAAACGCTGATCAGATGGTTCCGTTCACCAGCGACCAAAGGGCGATGCTGGAAACGAGAAAGAAATCTAC…
TGRH_RP1_hgx5825v1_pB35_A-208	5p 3p	141837849	TGGT1_269730	myosin-light-chain kinase	D	294	710	IF	Sense	99.8 / 99.8	CGGACACGGAGGTTTCCAGAGAGAGACATCAGCTCTTCACAACAGGGCTGCTGGCAGTCGCGGAACGGAGTGTGAGATGCTTTTCCGGCACGGCACCCACGCTGAAGAACCCGAGGTTTTTGCAGCAAAGCTACTTCAGCCGCAAAAGTTTTCGAAAGATACGCTTCCCCAGGTCGTGGATATGTTTACAAAAGAGATTGTGAACCTCGCCCACTGCCAGTGCCCCGGCGTCGTCCGTGTTGAAGAGATTGTCGAAGGAGCTGAAGGCTGGCTAGTCGTACAAGAGTATCTCGACGGAGGCACGCTGTGGTGCGACCAAGTTTGCAGGGACGAAGATGACGCGTTCCTCCACTTCATTCAGCTGGTTCAGGCAGTACTGCTTCTGCAGGAGAAGAACAT…
TGRH_RP1_hgx5825v1_pB35_A-33	5p 3p	141838324	TGGT1_269730	myosin-light-chain kinase	D	3870	5057	IF	Sense	99.5 / 99.2	GTCGCCTGCTTCAGCTTCTGGCTACGGGAGGTCCTCAACCGGTGCCGGTGGGGGCGGGGTCGCAGACGCCGAGACAGTGGGCCGGCTGGATGCACGCCACTTGAGGGAGTTGCAGCACAACGCGAAGTTCGGGTACGGTGGAAATGCGAAGAACGGTACTGTGTCGCCCAGCGGCAACACACACCACAAAGAGGCTACGAGAGGATCGGATCCGGATCTCGCAGAAGCGGCTGCCATGATGAACAGGGACAGCCAGGGCACCATGGCTATCGCTGGAACGTTGACGTTCGGCGGCGTGTCTCCCAGACGAAACAGCAACGGAGGCATTCCGTCGCCAACAGGGGTGCACAAGCCGTCAGAGGCAGCGCAGCGAAAGGTCCCGGGATACGGCGAGACAAC…
TGRH_RP1_hgx5825v1_pB35_A-261	5p 3p	141838324	TGGT1_269730	myosin-light-chain kinase	D	3870	5057	IF	Sense	99.5 / 99.2	GTCGCCTGCTTCAGCTTCTGGCTACGGGAGGTCCTCAACCGGTGCCGGTGGGGGCGGGGTCGCAGACGCCGAGACAGTGGGCCGGCTGGATGCACGCCACTTGAGGGAGTTGCAGCACAACGCGAAGTTCGGGTACGGTGGAAATGCGAAGAACGGTACTGTGTCGCCCAGCGGCAACACACACCACAAAGAGGCTACGAGAGGATCGGATCCGGATCTCGCAGAAGCGGCTGCCATGATGAACAGGGACAGCCAGGGCACCATGGCTATCGCTGGAACGTTGACGTTCGGCGGCGTGTCTCCCAGACGAAACAGCAACGGAGGCATTCCGTCGCCAACAGGGGTGCACAAGCCGTCAGAGGCAGCGCAGCGAAAGGTCCCGGGATACGGCGAGACAAC…
TGRH_RP1_hgx5825v1_pB35_A-89	5p 3p	141838044	TGGT1_225690	AC7	D	4695	5479	IF	Sense	99.5 / 99.4	CTCACGTTCTCTACAGCCCAAATGTTCATACAGCTGTTGGGGCTTCCCTAAATATCCTTTCTCGTCAAAAGAAAGCGTCGCCTCGGAGACGGGCCCCCGAATGCCCCGTGAGTCGCCCTTGTTGAGTCCTCCATCTGCACAAGAAGGAGATACGGCATACGAAGACGGTTTTCCTGTTGATGATGGTCTTGAAGAAGAGCAACGACAAACCCCTGTCTATGTCATCCCTCCTGCATCAGCAAGTCTTGGTTACCAAGCGGATGGAAGCTTCCCTTACACGACACTATGGGGATACTCCTACCAGCAGCCCCCTGTAGCCGCAATTCCTGTTACAATTCCTTCACCAGCCACGACCTTTCCATCTACGCTGTCTCATTCTGTCATGGAGGGATCTGGTGT…
TGRH_RP1_hgx5825v1_pB35_A-363	5p 3p	141838116	TGGT1_225745	hypothetical protein	D	22014	22437	IF	Sense	99.3 / 99.3	TTGGGGTGCCGGCTCGCCCGAAGCGTCTGATAGTTTACAGCACGCCTCCAACGTCTACAACCCAGCATATGAGGGTATGCGCTCGAAAGGTACCGCTGTCAGCTCACGCGAGCAAGACGTTATTCCACGTCGCCAAGATTGTTTGGCTCTGCCGCGTTCGCCTCCTAATAGATTTATGCTTGGTGATGGACGTTATCTAAGCGAGGATAGCCCTCGTGTAATCCCGTACTGCTACCTGCCATGTGTGACCGTAATGGACATCAAGCAGGCGAAGGGGCAGCATAGTGGGAGCGCAGGTGAGTATTGCCTGTCTAGTTGCGACAACAACCCGGGCATCTATCGCCTGCGAGACTTTGCGGTGTTTCTCCACAATGCATCGGGACTGCCTATGCTAATTTC…
TGRH_RP1_hgx5825v1_pB35_A-77	5p 3p	141838086	TGGT1_228750	CDPK7	D	3774	4459	IF	Sense	99.6 / 99.8	GGCTTTGGCGTCGCCGTCGGAGGGAGCCTCGGCGCGAGCGCAGCTCCCCTACAGGGAAGGCGAGCTTCGGCAGGCCGACCTGGCGGCGATTGCTCGCGCCCACGACGACCCTCTCGCATGTTCTGGACATTCCCCGAGAGACCTGTACAGTTGCCCCAACTGTTGCAATCCGCTGCTGCTCTGTCCCTTTTGCCACAGCCGCTATCCACAGCTCACATTGCTTGAGGGCCGAGTCGTCATGGAGTGTCGCCAGTGTGGCAGACTGGGCGGGTCCTCCAGCTCGCTGTCCGACGCCGGTGCGCAGCCCGCGGCCGGTACCGGCGCGAACTCCGGCGCGGGGGGAGCCTCAGGGTCCGCGGACCCAAGCGGCGGACCAGGAGCAGAAGAAGACCGCGTCGA…
TGRH_RP1_hgx5825v1_pB35_A-136	5p 3p	141837926	TGGT1_221180	hypothetical protein	N/A	383	679	OOF2	Sense	99.7 / 99.7	CGACCCTCTCATCTCCCGCGCACATTCCTTCCCCGTCCTTTTCTCCCGACCTCGTCCTCCACCCTCCACCTGCACCCTTCTCCCGCGTGACCGAATCGATGCCTGGCCTCAGCAAACCAACATCGCCTTCACTTCTTGCTTCTGTGCCTTCTGCAGATCCTTCTGTGGCTGCACCCCAAACTGTGGTAGCTCCCGCGCCTTCTACCTTGCCTGCTTCGGGTGTACCTCTACCCCAGACCGAGGCGCCCGCTCGCTCGTCGGCGACTGCAGACTCTGTGCCTCCGCAGCCGATCCCCA
TGRH_RP1_hgx5825v1_pB35_A-187	5p 3p	141837926 / 141838088	TGGT1_221180	hypothetical protein	N/A	383	No Data	OOF2	Sense	95.7 / 65.8
TGRH_RP1_hgx5825v1_pB35_A-276	5p 3p	141837926	TGGT1_221180	hypothetical protein	N/A	383	679	OOF2	Sense	99.7 / 99.7	CGACCCTCTCATCTCCCGCGCACATTCCTTCCCCGTCCTTTTCTCCCGACCTCGTCCTCCACCCTCCACCTGCACCCTTCTCCCGCGTGACCGAATCGATGCCTGGCCTCAGCAAACCAACATCGCCTTCACTTCTTGCTTCTGTGCCTTCTGCAGATCCTTCTGTGGCTGCACCCCAAACTGTGGTAGCTCCCGCGCCTTCTACCTTGCCTGCTTCGGGTGTACCTCTACCCCAGACCGAGGCGCCCGCTCGCTCGTCGGCGACTGCAGACTCTGTGCCTCCGCAGCCGATCCCCA
TGRH_RP1_hgx5825v1_pB35_A-70	5p 3p	141838112	TGGT1_221250	hypothetical protein	D	12	929	IF	Sense	99.7 / 100.0	CTCAGAGCCTTTCTCCCCAGCCGGGTTGTCAGGCGGGGCGAGCATTCCTGCTGACCGAAATGGATTGCCGCAAACCCCATCGCTGAGCAACATACCCGGGTTGCCGCAAACGCCGCCTGCTCCGACTAGCAGAGGATCTGTGACGCAGATGGAGGCAAATGGAATTTCTGAACGCGGCATTTCGCGAGTGACTGGCGCACTTGAGTCGACGACGAACGACTCTGACACGGTGCTCTCGGCCATGGCTGCGCTATTTGAATCGCTAAACGAAGTCCACCTCGAAGGAGAAGCAGAGACCTGGAAACCCTCCATCAAAGCTGGCGACGGATTCAAAGCTTGCAAACAGTTCCTCTGTGCACTGTCGGCTGCTGCGGACGCATTGCAAATCCGACCACAGAG…
TGRH_RP1_hgx5825v1_pB35_A-358	5p 3p	141838112	TGGT1_221250	hypothetical protein	D	12	929	IF	Sense	99.5 / 100.0	CTCAGAGCCTTTCTCCCCAGCCGGGTTGTCAGGCGGGGCGAGCATTCCTGCTGACCGAAATGGATTGCCGCAAACCCCATCGCTGAGCAACATACCCGGGTTGCCGCAAACGCCGCCTGCTCCGACTAGCAGAGGATCTGTGACGCAGATGGAGGCAAATGGAATTTCTGAACGCGGCATTTCGCGAGTGACTGGCGCACTTGAGTCGACGACGAACGACTCTGACACGGTGCTCTCGGCCATGGCTGCGCTATTTGAATCGCTAAACGAAGTCCACCTCGAAGGAGAAGCAGAGACCTGGAAACCCTCCATCAAAGCTGGCGACGGATTCAAAGCTTGCAAACAGTTCCTCTGTGCACTGTCGGCTGCTGCGGACGCATTGCAAATCCGACCACAGAG…
TGRH_RP1_hgx5825v1_pB35_A-364	5p 3p	141838073	TGGT1_221400	hypothetical protein	D	2118	3175	IF	Sense	99.0 / 98.9	TGCAGGTGCTGGCCGCTCTCACGGCGGGTGTGTTTCGTCGAGTGCCTGCACCTTCGTGGAGAGGGCGGACCCAGTTAATCTCCGCAGACTCCAGGCCTCGCGCGCTGCGGTATACGGAGACATCACGGGCGCTTGCCCCGTCGCGTGTAGGACGAAGCATTGCTTGCCTCAGGTCCAGCTTTTTTCCGGTGGTTGCCCATTTCTCCTCGGGCCGCAGGAGACGGCGGCAGCTGCTGTTGCCATCGCAGATGCATGCGAAGATACCTTCCAGTCCCTGGGATGGATTTCTGAGAAGCAGGGCAGCACGCAGGCCAAGGCAGAAAGCAAGTCGGAGTTGAAATCGAAGGACGCGTTTCAACCAAATGAGGACGAGCGGCTGCACCGCACTACTGACACTTT…
TGRH_RP1_hgx5825v1_pB35_A-125	5p 3p	141837949	TGGT1_271120	endonuclease/exonuclease/phosphatase family protein	D	1344	2054	IF	Sense	99.4 / 99.5	CTTTGCACCTGTCGACTCCATAAACATTGTCTCCTTCAACGCGGGTCTTCTCGAGTACCGCCTCTGTGGAATCCAGATCTACCAAAATCCTCCCTTCACGCGAAGGCGTCTCAGCCACATTCCCATCTCTCTCTTGGACACCAACAGCGACATCATTTGCCTCCAAGAAGTCTACGACGACCTCCACGCAGACTTCCTCGTCGACTCCATGCGTCACGTCTTCCCCTACGTTGGCAGACGAACCTCCGGAGGACGCTTCGCTCTGCACAACGGCCTCATGGTCTTGAGCCGATTTCCAATTCGCCATACTCAGTTTCACCCGTTCCATGATGTGACGAATATCGAGAGACTCTTTGGCTCAAAGGGCATGTTGGAATGCGGTATCGACATTCCCGGCGT…
TGRH_RP1_hgx5825v1_pB35_A-211	5p 3p	141837949	TGGT1_271120	endonuclease/exonuclease/phosphatase family protein	D	1344	2054	IF	Sense	99.4 / 99.3	CTTTGCACCTGTCGACTCCATAAACATTGTCTCCTTCAACGCGGGTCTTCTCGAGTACCGCCTCTGTGGAATCCAGATCTACCAAAATCCTCCCTTCACGCGAAGGCGTCTCAGCCACATTCCCATCTCTCTCTTGGACACCAACAGCGACATCATTTGCCTCCAAGAAGTCTACGACGACCTCCACGCAGACTTCCTCGTCGACTCCATGCGTCACGTCTTCCCCTACGTTGGCAGACGAACCTCCGGAGGACGCTTCGCTCTGCACAACGGCCTCATGGTCTTGAGCCGATTTCCAATTCGCCATACTCAGTTTCACCCGTTCCATGATGTGACGAATATCGAGAGACTCTTTGGCTCAAAGGGCATGTTGGAATGCGGTATCGACATTCCCGGCGT…
TGRH_RP1_hgx5825v1_pB35_A-139	5p 3p	141837957 / 141837955	TGGT1_269690	hypothetical protein	D	795	1477	IF	Sense	99.7 / 100.0	CGCAGTCAACCGCCTGCTCACTGACGCTCACGTCGGTATCGAGACGCTGACCGACCGTGTCCACACGATGAGTCAGCATGTGTTCAAGTTGAACGTGTTCTATGAGAAGCTGCACTCGTTCCAACAGACGGCGAAGGAAAATCCGACTGGCGCTGCGCCGTACTCTGCCCTTTCCTACGCTTTCCAGAGTGAAGCGGCTGTTGACCAGGCGATGCACCAGATTGTCGCGATCTACCAAGAAGCGTCCGCAGGCGTCGCCCGAGTTCAGGAGATTTTGAATCAGGCCGATGGGGTCATGGCGACGGCTCCGACAAGAGACGACGCCGCGTGGTTTCAGCAACGCCAGCGCGGCTACAAAGACCGGCTGGAGAGCTTCGTCAACCTTCTCTCCGACCTGTC…
TGRH_RP1_hgx5825v1_pB35_A-280	5p 3p	141838355	TGGT1_269700	NLI interacting factor family phosphatase	D	2223	2788	IF	Sense	100.0 / 99.4	CTTGCTGGACCTGGACAACACGCTGCTGCATGCTCAGGCAGCATCAGCCACTGGCTGCGACGTGCGGCTACAGGATTGGATTGATCCGTATGGAGAACCCGAACTGTATCGATTTGAGCTGCCGTGCAACCGCAAGACTTATTATATGAAACTTCGACCCCATCTGAGGACGTTCTTGAAGAAGCTGGAGCCGTTCTACGAGATGAGCGTGTACACAAATGCTACTCAAGAATACGCCGACATAGTCATCGCGATTTTGGATGGCAATCGTCAACTTTTCCAGGATCGGATTGTCGCACGTGACAGTGGCTTCAGAGGAGAGGCATCAGAAAATAAAGCCGTCCGCCGACTGTACGAAGGCATGGATAAAAGGTGCATTGTTGCCTTCGATGATCGGCA…
TGRH_RP1_hgx5825v1_pB35_A-192	5p 3p	141837872	TGGT1_263820	DEAD/DEAH box helicase domain-containing protein	D	1743	2218	IF	Sense	99.6 / 99.4	GGAAAGCGAAGCTCCTGAGCCGCAAGAAGCAAGCAAGGAGATGCCTGAGAACTCCCCGAATCCCGACGAGAACTACAACGCAGACGAGCGCCTCGGAGACGCGATTGGCCAGCTGGAGGATCAAGAAGTAGTGATCGCCTTCGCAGGACCCACTGCGGATGTTCACGACCCTGCGTCTTTGCCTCTGCCAGTGGCGGACGTCGTCGGGAGCGAACGTGTGCTGCACTCCGCCATCTTGGGCAACCTCCTTTTCCTGGGCTTCAAGCGCCTCATGCCGGTCCAGAGACACTCGATTCCGATTGGATGCGCTGGGTATGACATCTGCGGCTCTGCCTCCACAGGAAGCGGCAAGACACTTGCCTTCTTGGTTCCCATGGCATCGAGACTCCTCAAAATGTC…
TGRH_RP1_hgx5825v1_pB35_A-21	5p 3p	141838341	TGGT1_226800	eukaryotic glutathione synthase, atp binding domain-containing protein	D	2760	3366	IF	Sense	99.2 / 99.2	AGCGGGAGGCCGAGCACGAGGCGCATGCGAGCCTGTGGAGGCGGAGGCGAGAGATGGGGAAAGGGACAGGCGCACGGGATCGAGGTCCCAAACGGAGGAAGAGAGACGGCCTCCAGTTTGCCCATTCTGCCGCGCGTGCCAGTCGCGAATCTACGCAGAAATATCCGTCATTTACTATCGGAGTATGTATAGTCCTAACCACTACGAGGACGCCGGCGTGTGGGGACTGAGGGAGTTTCTCGAAGCGTCCGACGCAGTGAAGGTGCCAACGGTCTTGGCGCAGCTTGCAGGAACCAAGACGGTTCAACAACGCTTCAGCGACATGCATGCGCCCCTCCACTTTGTTCCTGCTTCGCTTCTTCCTCCCGCGGATTCGGAACTGCACATGAAGAGGAAAGA…
TGRH_RP1_hgx5825v1_pB35_A-100	5p 3p	141838005	TGGT1_255450	hypothetical protein	D	1041	1905	IF	Sense	98.9 / 98.8	TTCGGCAACCACCATTCGCGACTCCTCCGTGGCTGCGTCTCAGGCGAGTGTGGAGAACTTCGAGAAACTTTCAGTGAAAGACTTGTGCGTCGTCGCTGCGCCACACCCTTCGGTTGTGCGCCAACTTCGCTGCGAGCAGAGTCTCCAGCAAACAGAGACTGTGGCTGCTTCTCAGCCACAGAACTCTCCCGAGACCCATGCTGCAGGCACTGAGGTGCAAGGAGACAGCCAGGTGCCTCTGGAGCGCCTGCTGCATGCGCAGAATCAGAAAATCAGCTACTTGGAGCAGTTGCTGGAACAGCAGCGAGTCTCGCAGTTCTACGCGGGCTACGAAAGCGCATGCTCGGAGTTCTCTGCCTACCAGGGCACACGCAGCAGCTCTGCTTATTCCGGTTCGAA…
TGRH_RP1_hgx5825v1_pB35_A-173	5p 3p	141837882	TGGT1_315580	hypothetical protein	D	1227	1478	IF	Sense	100.0 / 100.0	CCCGGGCATTCAGGTGCCAGCGCTCAGACTCGAGTCCGCGCCGACAAAGTTGAGTAACTGGCAGTTCTCTTGGCAAGAACTCCTCTGCTACAATCCGCGAGCGTACAGCGCTACTCCGCTCTTTGAAGAAAACTACCTCGTCATGCGCGCGGGCGTCGAGAACTTCCTCACCCCCATGACAGACCTCGTCTTCGTGGATCGAAACTCCGCGCATCTCAGTCCCGCCTACGTTTACCATGCGTACTTGATCCC
TGRH_RP1_hgx5825v1_pB35_A-255	5p 3p	141837789	TGGT1_310470	cytochrome C oxidase subunit IIb, putative	C	63	785	IF	Sense	99.6 / 99.6	CTCAGGTCGTCCCGCGGGATGCCGCGAGGAGAACTCGTCGGTTTTGCTGCAGTCTCTGAAGGCTAACTCTCAGCAGAAAAAGGGTGAAACGCCTCTGCAGAATGTGGCCGCTGCGGACTACGTGACGCCCCAGAAATACCTCGATGACCCGGACAAAATTCCCACCTACTACGTGTTCCAGTCTAACATGGTGACAGATGAGGATCTGTTGCCGGGAATGCTCCGCAATTTGGAAGTCGACAAACGCCTGACTTTGCCGACGCGTACGCACATTCGCTTTCTTATTACCGCCACAGACGTCATTCACTCCTGGGCTGTGCCTGCGCTAGGCATCAAGGCTGACGCCATCCCGGGTAGGCTGCAGCGAATCAACACTTTCATCCAGAGAGAAGGCGTTTT…
TGRH_RP1_hgx5825v1_pB35_A-40	5p 3p	141837789	TGGT1_310470	cytochrome C oxidase subunit IIb, putative	C	129	718	IF	Sense	99.7 / 99.7	CTCTCAGCAGAAAAAGGGTGAAACGCCTCTGCAGAATGTGGCCGCTGCGGACTACGTGACGCCCCAGAAATACCTCGATGACCCGGACAAAATTCCCACCTACTACGTGTTCCAGTCTAACATGGTGACAGATGAGGATCTGTTGCCGGGAATGCTCCGCAATTTGGAAGTCGACAAACGCCTGACTTTGCCGACGCGTACGCACATTCGCTTTCTTATTACCGCCACAGACGTCATTCACTCCTGGGCTGTGCCTGCGCTAGGCATCAAGGCTGACGCCATCCCGGGTAGGCTGCAGCGAATCAACACTTTCATCCAGAGAGAAGGCGTTTTCTATGGACAGTGCTCAGAGCTCTGTGGAGCGCTCCACGGGTTCATGCCCATCGTCATCGAAGCCGT…
TGRH_RP1_hgx5825v1_pB35_A-27	5p 3p	141837789	TGGT1_310470	cytochrome C oxidase subunit IIb, putative	C	150	707	IF	Sense	99.6 / 99.6	AACGCCTCTGCAGAATGTGGCCGCTGCGGACTACGTGACGCCCCAGAAATACCTCGATGACCCGGACAAAATTCCCACCTACTACGTGTTCCAGTCTAACATGGTGACAGATGAGGATCTGTTGCCGGGAATGCTCCGCAATTTGGAAGTCGACAAACGCCTGACTTTGCCGACGCGTACGCACATTCGCTTTCTTATTACCGCCACAGACGTCATTCACTCCTGGGCTGTGCCTGCGCTAGGCATCAAGGCTGACGCCATCCCGGGTAGGCTGCAGCGAATCAACACTTTCATCCAGAGAGAAGGCGTTTTCTATGGACAGTGCTCAGAGCTCTGTGGAGCGCTCCACGGGTTCATGCCCATCGTCATCGAAGCCGTGAGCCCCGAAACCTACGCGGC…
TGRH_RP1_hgx5825v1_pB35_A-325	5p 3p	141838190	TGGT1_222220	IMC7	C	171	1113	IF	Sense	99.5 / 99.1	CACGGAGTCGCTGTCTCGCAAGCAAACTAAGGAAATCACAACGAACACATTGCACATGGGATGGAAAGAGACCAAGGAGGCGTTTCTCGCCCCCCGCTCGACCATCACTCACGCCGACGGTAGTGAGTCGGAAATCGCGCGCTTTGTACCCTCCGTCCAAGTGGTTGACCTGCCCTTGGACTTGGTGTACACGGTTCCCGAGGTGAAGACACGCATGGTGAACTACATCTTCGAGTGTCCTGCGCGCGGCCATTCGCGCCTGGTGCCTCGCGAGTTCCCGGTGGATACGCCGTTCGTCGTGCCGCAGTACCAAGACGTTAGCGTTCCTGTCGTTATGTCTCAAACGTTTGTGCCTGAACTGCAAGAGACCTCGAGGGTCGTCCAGGTCCCCGTTGCTCG…
TGRH_RP1_hgx5825v1_pB35_A-61	5p 3p	141838190	TGGT1_222220	IMC7	C	312	689	IF	Sense	99.7 / 99.7	CTTTGTACCCTCCGTCCAAGTGGTTGACCTGCCCTTGGACTTGGTGTACACGGTTCCCGAGGTGAAGACACGCATGGTGAACTACATCTTCGAGTGTCCTGCGCGCGGCCATTCGCGCCTGGTGCCTCGCGAGTTCCCGGTGGATACGCCGTTCGTCGTGCCGCAGTACCAAGACGTTAGCGTTCCTGTCGTTATGTCTCAAACGTTTGTGCCTGAACTGCAAGAGACCTCGAGGGTCGTCCAGGTCCCCGTTGCTCGCTACGTTCCGAAACTCGTCCCCGTCGATGTCTTCGTCCCCCGGCCGGTCGCCATCCCGATCAAGGCTGGAGAGGTGACCCAAGTGTCCAAGAACACCGTCATCAGCGACGACCTCATGCG
TGRH_RP1_hgx5825v1_pB35_A-78	5p 3p	141838190	TGGT1_222220	IMC7	C	312	653	IF	Sense	99.7 / 99.7	CTTTGTACCCTCCGTCCAAGTGGTTGACCTGCCCTTGGACTTGGTGTACACGGTTCCCGAGGTGAAGACACGCATGGTGAACTACATCTTCGAGTGTCCTGCGCGCGGCCATTCGCGCCTGGTGCCTCGCGAGTTCCCGGTGGATACGCCGTTCGTCGTGCCGCAGTACCAAGACGTTAGCGTTCCTGTCGTTATGTCTCAAACGTTTGTGCCTGAACTGCAAGAGACCTCGAGGGTCGTCCAGGTCCCCGTTGCTCGCTACGTTCCGAAACTCGTCCCCGTCGATGTCTTCGTCCCCCGGCCGGTCGCCATCCCGATCAAGGCTGGAGAGGTGACCCAAGT
TGRH_RP1_hgx5825v1_pB35_A-53	5p 3p	141838190	TGGT1_222220	IMC7	C	312	653	IF	Sense	99.7 / 99.5	CTTTGTACCCTCCGTCCAAGTGGTTGACCTGCCCTTGGACTTGGTGTACACGGTTCCCGAGGTGAAGACACGCATGGTGAACTACATCTTCGAGTGTCCTGCGCGCGGCCATTCGCGCCTGGTGCCTCGCGAGTTCCCGGTGGATACGCCGTTCGTCGTGCCGCAGTACCAAGACGTTAGCGTTCCTGTCGTTATGTCTCAAACGTTTGTGCCTGAACTGCAAGAGACCTCGAGGGTCGTCCAGGTCCCCGTTGCTCGCTACGTTCCGAAACTCGTCCCCGTCGATGTCTTCGTCCCCCGGCCGGTCGCCATCCCGATCAAGGCTGGAGAGGTGACCCAAGT
TGRH_RP1_hgx5825v1_pB35_A-241	5p 3p	141838050 / 141838046	TGGT1_311510	eIF2 kinase IF2K-B	D	6078	7380	IF	Sense	99.7 / 99.7	ATCGCCTGCATACCTCAACGAAGAAACCCGACAGAAAGCCCGTTGCGTATCTCCCGAATTCTTATGTGGCGGGCGGGACCGAGGCGGGAGAGGAGGAGCAACAGCAGTACACGAAAGTAAAACCATCGCAGATATGTGCTCCATTCCTTGCCATGAAAACACAGCCCGACATCGATGCCCCTCTCTTCCATGCACACCTCGAGACGGTCCTCCCACCGTGCCGGCACTGTTCGAGAAACGAACAGCAGGAGTGGGGACTAGAGCTTATGCGCCACCAGAGCAACTTCAAGGCGGGAGATATGACTTCTCAGTGGATATATGGGCTTTGGGTCTCATTGTTCTAGATTTGTTTACAAGGTGCAACACAGCTATGGAGCAGGCCATGAATTTCCGTAATGC…
TGRH_RP1_hgx5825v1_pB35_A-295	5p 3p	141838304	TGGT1_299210	CTP synthase	D	543	1000	IF	Sense	98.9 / 98.9	CGCTCGCGTCGCTGAACAGCCGGTCGATGGGCACTACGAGGCGCCCCAGGTTTGTCTGATCGAAGTTGGCGGAACGGTCGGCGACATTGAGAGCGCTGTGTACTTGGAGGCTCTTCAGCAGTTCTCTCGACGCGTCGGAAGAGAGAATTTGTGTCTCTGCCATGTCTCCTACGTCCCCTGCATCGGCGGAGAGCAGAAAACGAAACCCACTCAACACGGAGTCAAGGAACTCCGCATGGCTGGCCTCTCGCCCGATATGATCTTCTGCCGGTGCGAGACGATGCTCTCCGAGGCCGCGCGCGGCAAAATCGCTCTGTTCACTCAAGTCCTCCCAGAGCACGTCATCAGCGTCCACGACGTTGTCAACACTTACCGTGTGCCTCTCGTGCTTGACAGCCA…
TGRH_RP1_hgx5825v1_pB35_A-290	5p 3p	141838318	TGGT1_212300	hypothetical protein	D	540	984	IF	Sense	99.8 / 99.6	GTCGGGGCTGAAGAAGGCCGTCTTTCAGCAACGTGAAATTGCCGCCAAACTACAGACTCTTGCCGAGTCAAACCAGAAAAGTAAGCAGGCTTTAGATGCTTTGCTTCAGCATGTGGACGACGAAAAGGAGCAAACGAAGCAGTGGATATCAACGGTCGTTCGCGACCTGGAGAAGTATGTCGAGGCACGCACTCAAACCACGCTCGAGAGTCTCCAGAGGGACGCGCAGGAGCACGCGAACTTTATGCAGCAGCAGCTGAATGACATGAAACTGGATCACTTGCTTCTACTGCAAGCTGTCAGCAGCGCAGAGACGCAGCTGAATGAACGCGGGATTGCCGGGGTAGACATTTCCCAGCTGGACGAGTCAGCGTCCTTCGAGAGGATGATGACGACGTT…
TGRH_RP1_hgx5825v1_pB35_A-31	5p 3p	141838329	TGGT1_210270	hypothetical protein	B	59	1064	OOF2	Sense	99.9 / 100.0	CGGTGCTGAAGAATCCAGGTGCATCGCGAGTTCGTTCGGGGTCGATCTATGAACGAAAAATGGAGCGACGGAGGCCGACAGCCCTCAAGGCCCCAGTCGAGAAACGCCAGCCGGTTGATCGGATGAGGGAAAAGGAAATCGATGACGAACAGACATATCCTCCAACGCGCATCTCCCAGGAACACGTGTATCGGGAGGAAGGAGCTCACGCAGCGCGCGAAGACGTGGACACCAACTATTTCTGCGGAGAGGCTACCGCCGTCGGAAATGAAGGAAACGGGGGAAATCTAGATCGGGCCTATGATGACCAGACCGTCAGTGTGGATGGGACAGGAGGAGAGTCGAGAGATGGGCGGGACACACCCGATGCCGCCGCGTTGTTGCTAGAGCTCGTTGCTA…
TGRH_RP1_hgx5825v1_pB35_A-308	5p 3p	141838329	TGGT1_210270	hypothetical protein	B	194	1593	OOF2	Sense	99.6 / 99.2	AAATCGATGACGAACAGACATATCCTCCAACGCGCATCTCCCAGGAACACGTGTATCGGGAGGAAGGAGCTCACGCAGCGCGCGAAGACGTGGACACCAACTATTTCTGCGGAGAGGCTACCGCCGTCGGAAATGAAGGAAACGGGGGAAATCTAGATCGGGCCTATGATGACCAGACCGTCAGTGTGGATGGGACAGGAGGAGAGTCGAGAGATGGGCGGGACACACCCGATGCCGCCGCGTTGTTGCTAGAGCTCGTTGCTAAGGAGCAAGAACTTCTGGCCTTGCAGCAGGAAAATGAGCAACTTCGCGAGGACCTCGCAGATGCCGCAAATGACGGTGAGGCTGACATCGGCCAGTTGAGGGCACAGTTTGCTCAGCGGTTGAAGGCTCAGCAGG…
TGRH_RP1_hgx5825v1_pB35_A-378	5p 3p	141838329	TGGT1_210270	hypothetical protein	B	194	1593	OOF2	Sense	99.8 / 99.3	AAATCGATGACGAACAGACATATCCTCCAACGCGCATCTCCCAGGAACACGTGTATCGGGAGGAAGGAGCTCACGCAGCGCGCGAAGACGTGGACACCAACTATTTCTGCGGAGAGGCTACCGCCGTCGGAAATGAAGGAAACGGGGGAAATCTAGATCGGGCCTATGATGACCAGACCGTCAGTGTGGATGGGACAGGAGGAGAGTCGAGAGATGGGCGGGACACACCCGATGCCGCCGCGTTGTTGCTAGAGCTCGTTGCTAAGGAGCAAGAACTTCTGGCCTTGCAGCAGGAAAATGAGCAACTTCGCGAGGACCTCGCAGATGCCGCAAATGACGGTGAGGCTGACATCGGCCAGTTGAGGGCACAGTTTGCTCAGCGGTTGAAGGCTCAGCAGG…
TGRH_RP1_hgx5825v1_pB35_A-29	5p 3p	141838329	TGGT1_210270	hypothetical protein	B	194	1593	OOF2	Sense	99.8 / 99.5	AAATCGATGACGAACAGACATATCCTCCAACGCGCATCTCCCAGGAACACGTGTATCGGGAGGAAGGAGCTCACGCAGCGCGCGAAGACGTGGACACCAACTATTTCTGCGGAGAGGCTACCGCCGTCGGAAATGAAGGAAACGGGGGAAATCTAGATCGGGCCTATGATGACCAGACCGTCAGTGTGGATGGGACAGGAGGAGAGTCGAGAGATGGGCGGGACACACCCGATGCCGCCGCGTTGTTGCTAGAGCTCGTTGCTAAGGAGCAAGAACTTCTGGCCTTGCAGCAGGAAAATGAGCAACTTCGCGAGGACCTCGCAGATGCCGCAAATGACGGTGAGGCTGACATCGGCCAGTTGAGGGCACAGTTTGCTCAGCGGTTGAAGGCTCAGCAGG…
TGRH_RP1_hgx5825v1_pB35_A-197	5p 3p	141838329	TGGT1_210270	hypothetical protein	B	497	1876	OOF2	Sense	99.7 / 99.7	AACTTCGCGAGGACCTCGCAGATGCCGCAAATGACGGTGAGGCTGACATCGGCCAGTTGAGGGCACAGTTTGCTCAGCGGTTGAAGGCTCAGCAGGAGGCGGCGTCTGCCGCTGCAGCGGAACTGGTGCAGGAAATCGAAGCCGCGCGCATGGCGGCTGCGGAAGCGGAGCGTGGAAGGGAGGCTTTACAGGAGGAGATGCTCCGCGCAGAACGGGCACTTTCTCAGTTGATTCAGCAGGTCGACGACGCGGAGCAATCTGAGGCACGACTGGTGAAAGAAGTGGAAGATCTTCGCATTCACCAGCGCGAAGTGGAAGCCGCTCTAGGGTCCCAGTTGGGCAGTGCACGGCAGCAAGTAGCGGCTCTTCGGGAGGAAAAGGAGGCAGCGGAGCGGAGGT…
TGRH_RP1_hgx5825v1_pB35_A-249	5p 3p	141837795	TGGT1_210345	hypothetical protein	D	2058	2610	IF	Sense	99.3 / 99.3	AGACAACCCCGAGGACAGTGAAGGTGAAGGAGAAGAGACAAACGACAGTTGTCACTCTGGGGCTCCAAACACATTTGGAGACTTCAATTCAGAAGAGACCCTCGCATCTGCCTCCCTGATGTCTTCCTCCAGATGCAGTGCATCTTCTTTGCCGTCACACTCAAGCCTCACTTCTTCCTCTTCGTCCTCTCCCGCTTCGTTTTCTCCTCTACCATCCACACACGGGGCATACCCTTTCGGAGGAGGCTCTTCATCTGACATCCAAGCTGTTTCCTCGGGATCCCAGGCTGCGGCTTCGGCGTCGAGCTTCTCGTTGCCCGTGACCTCGCGCTTGGCCTCTCTGCCGGTGCCTGCGGGCCTGGTCCTGCAGTGTCCGTACAGGTCGATCACGCATGCAGC…
TGRH_RP1_hgx5825v1_pB27_A-4	5p 3p	141838297	TGGT1_200385	Myb family DNA-binding domain-containing protein	E	2159	3874	OOF2	Sense	99.8 / 99.7	AGGGCGACGGAAATGCAGAGGCCACATTCAGGGAGGAGGTAAAGAGTTCAGAACTTCGGACGCCCTCGAGGATACAAACACGGCGTTTGCTTCCCGGGGTACAGCTTCAAGGCATGGACTGTGACGGATGCGGTGCCTCCGATCCCCAGAAAGGGAGACCTGCGCCAGAGACAGGTTTTTTGCCTGAGATTTGCCATTTCTCACCTCAGCATCCATGGCAACCGGGATCGGAAGTCAACCAGGGGTACCGGGCGGGCGCTGACTACGGGACCTCTCGGGTACAGCAGAGTCTTGAAAATTGTTCATGGGAAGAGTCAGTGGATGAGGGTGAACAACCACGCACCACATCGTCCTCCTCATACGGACAAGACACGCAGAAACGGGATTCCTTCCTCCAGT…
TGRH_RP1_hgx5825v1_pB27_A-1	5p 3p	141838297	TGGT1_200385	Myb family DNA-binding domain-containing protein	E	2373	3322	IF	Sense	99.5 / 99.6	ATGGCAACCGGGATCGGAAGTCAACCAGGGGTACCGGGCGGGCGCTGACTACGGGACCTCTCGGGTACAGCAGAGTCTTGAAAATTGTTCATGGGAAGAGTCAGTGGATGAGGGTGAACAACCACGCACCACATCGTCCTCCTCATACGGACAAGACACGCAGAAACGGGATTCCTTCCTCCAGTCAATCGATAACAGAATAGCAAGCGAACCGGTTGACCCCACAGGTACATGCGGATATAACTCAACGCCTGAAACCTTTCGTAGTGGATGCATTATGCGTGATCAGATGCTCGGTGTCAAGCCACATCTGTCTCATGTATCTTTAACGCGCGAGGGCAAGCATCGGGGACAGCAAACGCACCTACGGAAAACTGGAGTGCCAACATGGAGCGCTGA…
TGRH_RP1_hgx5825v1_pB27_A-2	5p 3p	141838297	TGGT1_200385	Myb family DNA-binding domain-containing protein	E	2373	3322	IF	Sense	99.5 / 99.5	ATGGCAACCGGGATCGGAAGTCAACCAGGGGTACCGGGCGGGCGCTGACTACGGGACCTCTCGGGTACAGCAGAGTCTTGAAAATTGTTCATGGGAAGAGTCAGTGGATGAGGGTGAACAACCACGCACCACATCGTCCTCCTCATACGGACAAGACACGCAGAAACGGGATTCCTTCCTCCAGTCAATCGATAACAGAATAGCAAGCGAACCGGTTGACCCCACAGGTACATGCGGATATAACTCAACGCCTGAAACCTTTCGTAGTGGATGCATTATGCGTGATCAGATGCTCGGTGTCAAGCCACATCTGTCTCATGTATCTTTAACGCGCGAGGGCAAGCATCGGGGACAGCAAACGCACCTACGGAAAACTGGAGTGCCAACATGGAGCGCTGA…
TGRH_RP1_hgx5825v1_pB27_A-5	5p 3p	141838297	TGGT1_200385	Myb family DNA-binding domain-containing protein	E	2562	4092	IF	Sense	99.8 / 99.3	CGATAACAGAATAGCAAGCGAACCGGTTGACCCCACAGGTACATGCGGATATAACTCAACGCCTGAAACCTTTCGTAGTGGATGCATTATGCGTGATCAGATGCTCGGTGTCAAGCCACATCTGTCTCATGTATCTTTAACGCGCGAGGGCAAGCATCGGGGACAGCAAACGCACCTACGGAAAACTGGAGTGCCAACATGGAGCGCTGAGGAGGATGCGAGTCTCGCAGAGTTGGTGTCTAGAAAGGGCTTCAAGTGGGCACTGATCTCTTCACAACTTACTGGCGCCTTTGGGATCCCACGGACTGGTAAACAATGTCGGGAACGATGGTTTAATCATGTGAATCCCGAGGTTAAGAAAGGCGACTGGTCAGCCGAGGAGGATGCCATGATACTGAT…
TGRH_RP1_hgx5825v1_pB27_A-7	5p 3p	141838297	TGGT1_200385	Myb family DNA-binding domain-containing protein	E	2703	3183	IF	Sense	99.6 / 99.6	GCGCGAGGGCAAGCATCGGGGACAGCAAACGCACCTACGGAAAACTGGAGTGCCAACATGGAGCGCTGAGGAGGATGCGAGTCTCGCAGAGTTGGTGTCTAGAAAGGGCTTCAAGTGGGCACTGATCTCTTCACAACTTACTGGCGCCTTTGGGATCCCACGGACTGGTAAACAATGTCGGGAACGATGGTTTAATCATGTGAATCCCGAGGTTAAGAAAGGCGACTGGTCAGCCGAGGAGGATGCCATGATACTGATGCTTCAGAATGAACTGGGAAATCGCTGGGCGACTATCGCAAAGAAGTTGCGGGGCCGCACAGAGAATGCCGTGAAGAACCGCTTTATTTCTCTCAGCAATGCCCGCCTAGGTTATGGTCGTCCAAAGCGCGATGGCTCGAG…
TGRH_RP1_hgx5825v1_pB27_A-3	5p 3p	141838297	TGGT1_200385	Myb family DNA-binding domain-containing protein	E	2760	3362	IF	Sense	99.7 / 99.7	ATGGAGCGCTGAGGAGGATGCGAGTCTCGCAGAGTTGGTGTCTAGAAAGGGCTTCAAGTGGGCACTGATCTCTTCACAACTTACTGGCGCCTTTGGGATCCCACGGACTGGTAAACAATGTCGGGAACGATGGTTTAATCATGTGAATCCCGAGGTTAAGAAAGGCGACTGGTCAGCCGAGGAGGATGCCATGATACTGATGCTTCAGAATGAACTGGGAAATCGCTGGGCGACTATCGCAAAGAAGTTGCGGGGCCGCACAGAGAATGCCGTGAAGAACCGCTTTATTTCTCTCAGCAATGCCCGCCTAGGTTATGGTCGTCCAAAGCGCGATGGCTCGAGCGCGGACTGCTTCAGTAACAGACGTACCGGTAGTGGGAAGTCGTCAGGCATAACAGG…
TGRH_RP1_hgx5825v1_pB35_A-362	5p 3p	141838122	TGGT1_311720	chaperonin protein BiP	D	822	1576	IF	Sense	99.7 / 99.5	CATCAAGTTGGTGAAGAAAAAGTACGACAAGGATCTGCGCACCGACAAACGCGGTTTGCAGAAGTTGCGTCGTGAAGTCGAGCGGGCGAAGCGTGCTCTTTCTTCTCAGCACCAGGCGAAGGTGGAAGTTGAGAACCTCATGGAAGGTGTCGACTTCTCCGAGACCCTGACTCGCGCCAAGTTCGAGGAACTGAACTCGGACCTGTTCCAGAAGACCCTGAAGCCCGTGAAGCAGGTCCTCGAGGACGCCGACCTACAGAAGAGCCAGGTCGACGAGATCGTCCTTGTCGGTGGTTCCACTCGTATCCCTAAGATCCAGCAACTCATCAAGGACTTCTTCAACGGAAAGGAGCCGAACCGCGGCATCAACCCGGACGAGGCCGTCGCGTATGGTGCCGC…
TGRH_RP1_hgx5825v1_pB35_A-230	5p 3p	141837824	TGGT1_313870	zinc finger, C3HC4 type (RING finger) domain-containing protein	N/A	5782	6602	OOF1	Sense	97.4 / 99.3	GTCGAGCGGACGGGGGACCTCGAGGACCCGAGCGAAGGAGCCTCGGGGCAGCGAAAGAAGGAGAAGAAGAGCGGGTCTCGCCACGCCGTGCATGCAGAGACCATTGACCGCGTCCGAGACTGTGGAGGGTGTGGAGAGAGAGTGATGAGGGGCGAGAAAGGAGAAGGGTGGAGAGAGAAGAGCGTACCGTTCCTCTCCCATGTGCCTCTGCCTCCGCCTCCGCCTGTCCCGCCGCCGCCACCGCGAGACTTGTCGTTCGATTCGAGAGCCGTTCTTCCTCCCTTCGGAAGTCCGTTTGCTTCGCGTCACATTCCTCACCCGCCTCCTCCCCCCGCGGGTCCGCCGTCGCCTCCTCCTCCGCCTCCGGCTTCGCCTCCACCTTCTCTGTCCCCAAGTGTC…
TGRH_RP1_hgx5825v1_pB35_A-342	5p 3p	141838142	TGGT1_314840	ubiquitin carboxyl-terminal hydrolase	D	2466	3339	IF	Sense	99.4 / 99.1	ATCGAGAGCGGAGTTGGAAAAGCGAGGCGAGGCGCCTGCGTCTCGCGTGGCTTGCCGCACGTCCCCGCCTGGTCCTCGGGAGGGTGCCGTGTCTCCTGCATCGGTTCGTTGCTCCAGGCTCTTCTCCGAGAAGGCCCTTTCGCCTCGGAACTCGGAGAAGTTCCCGCCCGCCGCTTCGCCGAGGTTTATGGACAGCGGAAGGAGCGCGGAAGACGGATTCGAGGCGAGACTTCCAGTGGTTCTGCCTCCAGATGCGGCGCCGTTTCCTTCTTCTCCTCTCTATCCGACCCTCGCGTCGCACCCTGCGTGCAGTCCCGGCTCTCTGGCGCTGTCCAGCGTGTATTCTGCGGGTCCGGGAGAGCCTGGAGTTCCGATTTGTTGTCTTCCAGGTGGCGCGCT…
TGRH_RP1_hgx5825v1_pB35_A-366	5p 3p	141838071	TGGT1_226510	Sec23/Sec24 trunk domain-containing protein	D	1524	1954	IF	Sense	98.6 / 98.6	GGCGTGTCCAGGTACCGCACAGCCAGGTGGGACGGAAAACGCAGCTTCGGGCGACGCTTCAAGCCCTCCTCCGCGCATGTCGACGCTGACTCGGCCGGTGAATTCGCGGATCGACCCTTGTCAAGTGCCGCGTCCCGAGGGCCGGAGCGAGACGGTGACTCAGGAGGGCGGCCGCGTCTTCGAGTCGGACAAGTACAACCTCCCGCCAAACCCGTGCAGTGTCTATACAGTGCTCGACCGCGGAAGTTGCTCGTGCCGCTACGTCCGCTGCACGCTGAACCACGTCCCAGCCTTCTCCCATACGCTGTCTCTCTCGTCGCTTTTCTTTGGGATCCTCGTGCAGCCGTTTGCGCAGAAAGGCCCGTGCGAGGAGCCCATTCCTGTGGTTGATTTGACCGA…
TGRH_RP1_hgx5825v1_pB35_A-268	3p	141838144	TGGT1_285210	hypothetical protein	C	No Data	3374	??	Sense	82.4
TGRH_RP1_hgx5825v1_pB35_A-67	5p 3p	141838010 / 141838144	TGGT1_285210	hypothetical protein	C	1665	3081	IF	Sense	99.2 / 98.8	CTTGGCGTCTCCGCCCAGCTCCTCGAGGTCCCCGTGGCAGGACCGAGAGTCCCGTCTCGCGATCACAGAGGCTTCACCGGAAGACGAGAAGGAAAATGTCACTTCTCAGCCGCAGCAGCGGTCCGTGGAGGCCGCGCCGCTGTCGCCCCGAGCTGGAACATTCAATGAGGAAGAAGAGAAGTGTGAAAGTGCAAGAGCCGACGGACCACGGGCGAGTGCTCAAGAGGAAGAAAAGCAGGCCTGGAAGCTCCTCCCAGAAGTGCAGACAGAAAAGGAGACGTCAGTGGAGATGCTGCTCTTGTCTCAGTGTGAGCCTGAGAGGAGTGCAGCACTGAATTCGAGAGAGAGTCTCGATGCAGGTTTCCCTCCCGCGCCTGGATCATTGAGGAGGTCTTCTTA…
TGRH_RP1_hgx5825v1_pB35_A-357	5p 3p	141838144	TGGT1_285210	hypothetical protein	C	2754	3375	IF	Sense	98.7 / 98.8	GCTTTGGAAGCGCGCGGAGAAGGCGAAGTTTCTCGCTGAATTGAAGACGCGCGCTGTCGAGGAACGGGAGCGATTCCTGGAGGAAATGCGGCGAGTAGAAACTGCGAAGAACGAGGAAATCCGCGCCAAACAAGAGGCCCTGCAAATCCTCCAAATGCAGCTCAAAAAAATGGCACAGCAGCTGCAACAAAAGGCTCTCGACCTGCAAAGCAGAGAGATCGACCTACGAAGTGAACGAGAAAGATGCCTTCAACTGGCCGCGAGAACCAGCGACGAAATGACCGGAGCCACGCGGCGCCTTCGAGAGGAAAAAGAGCATGCGGTTCAACTCGAAAAACAGAAGAGCCAGGTGTTGCACCTACAGAACGAAGAGCTGCAGGCGGAAGTGGCGCGACTCCG…
TGRH_RP1_hgx5825v1_pB35_A-297	5p 3p	141838021 / 141838001	TGGT1_283820	glycine cleavage T-protein (aminomethyl transferase) domain-containing protein	D	2613	3888	IF	Sense	97.1 / 99.5	CTCGTCTCCATTCTCTGGGGGGGGACGCGAAGGGATCGACGAGGCGTGCCTGACCCCACACGAGGGGTCTCCTTTTGGAGGGCCCTCTGGTGGCCGCGACCAGCCCGTGGGATCGGCCGCGACCCGTGGAGCCCTGAGGGACGGAGACACACCCGCGGGGCTGGAGACAAAACGAGTTAAGGGGGACAGCGAGTCGCGAGGGCGCAAGAGACACACCGTTCAGTGCGAAAGGGAAGACGAACCGACACCGTGTCGGTCGAAGAGAGACGAAGAGCGAGCAGAAGTTGCAGCGCGAAGAAAAACGGAGTTTGACATGCGCTGGGCCGCCTCCTGTGCGGGGCTGGCGGGCGCAGAGGCCCTCGGCGTCTCCTCGCGGACCCCACAGAGAGGGCGAACGCG…
TGRH_RP1_hgx5825v1_pB35_A-105	5p 3p	141837996	TGGT1_207480	GCC2 and GCC3 domain-containing protein	D	636	1494	IF	Sense	99.5 / 99.8	GATCATTCAGCTGGTCGGCACTTGGTCGCAGCCTTTCGACTACAGATGCGCCGAGGGCTCTATCTCCAGGAAGGATTTTTTCAATTCGCCGCGCTGCTACCCAGTCCCCATGAACCGGGCCGCCACCGGGGCCTCGGACCCGCGGGTCACAGGCCCTCTGATCTGCACGCAGAACGGCTTCTTCCGGCCTCCAGGCATGAAGGGCAAGGACTGTCTCTCGTTCGTCGGCGGCGCGTACGCAGCCAGCACCGGAACTCATATGTTTCTGCGAGATCTCCCAGGACAACCATTCCACCGGGGCGCCTCCAGGAACGCACCCGCGCGCCTCTGCGAGACGTACGAGATCGAGTGCTCTCCCCACGGAGACTTCCCCTCCCTCGACTTGTTCGTCAACCTTTT…
TGRH_RP1_hgx5825v1_pB35_A-329	5p 3p	141837975 / 141837971	TGGT1_207480	GCC2 and GCC3 domain-containing protein	N/A	5330	5928	OOF2	Sense	94.7 / 98.9	CGTACAGCGACGTCGAAGGAATCGCGTCTGTTGACCAGTGCAAGCGGTGTCCTTCAGGCTCGTACTGCTCCTCGCCAGGACTCGACGCCCCCAGTGGCCTGTGCACCGGGGGGTACTTCTGCGAGGAGGGGACGGTTGATCCGAGACCGGTCGGGGGTCTTTGCCCAAAGGCTCACAAGTGCCCTCCGGGGGCCTCAGCAGCCGAGGCATGCCTCGTCAATGAATGGCAACCTCTCAAAGGCCAGACCGACTGCCAGCCCTGTCCAGCGGGATTCATTTGCGATGATACCGAGGCGACGCCCTGCGACGCGGGCTACTACTGCGATGGGGTCGACGGGACAAAGAAAGCCTGTCCGGTCGGTACGTATCAGCCGTTGCCTGGACAAACGTCGGAGGCGA…
TGRH_RP1_hgx5825v1_pB35_A-159	5p 3p	141837892	TGGT1_208030	MIC4	B	363	1814	IF	Sense	99.5 / 99.6	ACCCGATTTATACGATCTCACAGGAGGCAAAACAGCATCGCGCAGTTGCGATAGATCATGCTTCGAACAACACGTATCGTATGAGGGAGCTCCTGACGTGATGACAGCGATGGTCACGAGCCAGTCAGCGGACTGTCAGGCTGCGTGTGCGGCTGACCCGAGCTGCGAGATCTTCACTTATAACGAACACGACCAGAAATGTACTTTCAAAGGAAGGGGGTTTTCTGCGTTTAAGGAACGAGGGGTGTTGGGTGTGACTTCCGGGCCGAAACAGTTCTGCGATGAAGGCGGTAAATTAACTCAAGAGGAGATGGAAGATCAGATCAGTGGCTGCATTCAATTGAGTGACGTTGGATCAATGACTGCTGACCTGGAGGAGCCTATGGAGGCTGATTCTGT…
TGRH_RP1_hgx5825v1_pB35_A-145	5p 3p	141837892	TGGT1_208030	MIC4	B	675	1366	IF	Sense	100.0 / 99.5	GGAAGATCAGATCAGTGGCTGCATTCAATTGAGTGACGTTGGATCAATGACTGCTGACCTGGAGGAGCCTATGGAGGCTGATTCTGTTGGCGCTTGTATGGAACGGTGCCGCTGTGATGGAAGATGCACGCACTTCACGTTCAACGATAATACTCGGATGTGCTACCTCAAAGGTGACAAGATGCAGTTGTACTCATCTCCAGGTGACAGAACCGGCCCAAAGAGCTGCGATTCAAGCTGCTTCTCGAACGGGGTTTCTTACGTCGATGATCCGGCGACAGATGTTGAGACCGTATTCGAAATTTCACACCCAATTTATTGTCAAGTAATCTGCGCCGCAAATCCGTTGTGTACAGTGTTTCAGTGGTATGCCTCCGAGGCAAAGTGCGTCGTCAAGAG…
TGRH_RP1_hgx5825v1_pB35_A-367	5p 3p	141837892	TGGT1_208030	MIC4	B	675	1738	IF	Sense	99.4 / 98.8	GGAAGATCAGATCAGTGGCTGCATTCAATTGAGTGACGTTGGATCAATGACTGCTGACCTGGAGGAGCCTATGGAGGCTGATTCTGTTGGCGCTTGTATGGAACGGTGCCGCTGTGATGGAAGATGCACGCACTTCACGTTCAACGATAATACTCGGATGTGCTACCTCAAAGGTGACAAGATGCAGTTGTACTCATCTCCAGGTGACAGAACCGGCCCAAAGAGCTGCGATTCAAGCTGCTTCTCGAACGGGGTTTCTTACGTCGATGATCCGGCGACAGATGTTGAGACCGTATTCGAAATTTCACACCCAATTTATTGTCAAGTAATCTGCGCCGCAAATCCGTTGTGTACAGTGTTTCAGTGGTATGCCTCCGAGGCAAAGTGCGTCGTCAAGAG…
TGRH_RP1_hgx5825v1_pB35_A-57	5p 3p	141837892	TGGT1_208030	MIC4	B	744	1097	IF	Sense	100.0 / 100.0	TATGGAGGCTGATTCTGTTGGCGCTTGTATGGAACGGTGCCGCTGTGATGGAAGATGCACGCACTTCACGTTCAACGATAATACTCGGATGTGCTACCTCAAAGGTGACAAGATGCAGTTGTACTCATCTCCAGGTGACAGAACCGGCCCAAAGAGCTGCGATTCAAGCTGCTTCTCGAACGGGGTTTCTTACGTCGATGATCCGGCGACAGATGTTGAGACCGTATTCGAAATTTCACACCCAATTTATTGTCAAGTAATCTGCGCCGCAAATCCGTTGTGTACAGTGTTTCAGTGGTATGCCTCCGAGGCAAAGTGCGTCGTCAAGAGAAAGGGGTTTTACAAACACAGAAA
TGRH_RP1_hgx5825v1_pB35_A-131	5p 3p	141837892	TGGT1_208030	MIC4	B	744	1097	IF	Sense	100.0 / 99.7	TATGGAGGCTGATTCTGTTGGCGCTTGTATGGAACGGTGCCGCTGTGATGGAAGATGCACGCACTTCACGTTCAACGATAATACTCGGATGTGCTACCTCAAAGGTGACAAGATGCAGTTGTACTCATCTCCAGGTGACAGAACCGGCCCAAAGAGCTGCGATTCAAGCTGCTTCTCGAACGGGGTTTCTTACGTCGATGATCCGGCGACAGATGTTGAGACCGTATTCGAAATTTCACACCCAATTTATTGTCAAGTAATCTGCGCCGCAAATCCGTTGTGTACAGTGTTTCAGTGGTATGCCTCCGAGGCAAAGTGCGTCGTCAAGAGAAAGGGGTTTTACAAACACAGAAA
TGRH_RP1_hgx5825v1_pB35_A-168	5p 3p	141837892	TGGT1_208030	MIC4	B	744	1097	IF	Sense	100.0 / 99.7	TATGGAGGCTGATTCTGTTGGCGCTTGTATGGAACGGTGCCGCTGTGATGGAAGATGCACGCACTTCACGTTCAACGATAATACTCGGATGTGCTACCTCAAAGGTGACAAGATGCAGTTGTACTCATCTCCAGGTGACAGAACCGGCCCAAAGAGCTGCGATTCAAGCTGCTTCTCGAACGGGGTTTCTTACGTCGATGATCCGGCGACAGATGTTGAGACCGTATTCGAAATTTCACACCCAATTTATTGTCAAGTAATCTGCGCCGCAAATCCGTTGTGTACAGTGTTTCAGTGGTATGCCTCCGAGGCAAAGTGCGTCGTCAAGAGAAAGGGGTTTTACAAACACAGAAA
TGRH_RP1_hgx5825v1_pB35_A-317	5p 3p	141837892	TGGT1_208030	MIC4	B	744	1097	IF	Sense	100.0 / 100.0	TATGGAGGCTGATTCTGTTGGCGCTTGTATGGAACGGTGCCGCTGTGATGGAAGATGCACGCACTTCACGTTCAACGATAATACTCGGATGTGCTACCTCAAAGGTGACAAGATGCAGTTGTACTCATCTCCAGGTGACAGAACCGGCCCAAAGAGCTGCGATTCAAGCTGCTTCTCGAACGGGGTTTCTTACGTCGATGATCCGGCGACAGATGTTGAGACCGTATTCGAAATTTCACACCCAATTTATTGTCAAGTAATCTGCGCCGCAAATCCGTTGTGTACAGTGTTTCAGTGGTATGCCTCCGAGGCAAAGTGCGTCGTCAAGAGAAAGGGGTTTTACAAACACAGAAA
TGRH_RP1_hgx5825v1_pB35_A-324	5p 3p	141837892	TGGT1_208030	MIC4	B	744	1097	IF	Sense	100.0 / 100.0	TATGGAGGCTGATTCTGTTGGCGCTTGTATGGAACGGTGCCGCTGTGATGGAAGATGCACGCACTTCACGTTCAACGATAATACTCGGATGTGCTACCTCAAAGGTGACAAGATGCAGTTGTACTCATCTCCAGGTGACAGAACCGGCCCAAAGAGCTGCGATTCAAGCTGCTTCTCGAACGGGGTTTCTTACGTCGATGATCCGGCGACAGATGTTGAGACCGTATTCGAAATTTCACACCCAATTTATTGTCAAGTAATCTGCGCCGCAAATCCGTTGTGTACAGTGTTTCAGTGGTATGCCTCCGAGGCAAAGTGCGTCGTCAAGAGAAAGGGGTTTTACAAACACAGAAA
TGRH_RP1_hgx5825v1_pB35_A-248	5p 3p	141837797	TGGT1_208310	hypothetical protein	D	291	740	IF	Sense	98.4 / 98.4	CTGGGGACTCGGCGGTGTCCATACAGCGACGGAGGAAGCCATCCAACAGGCATGCGGTCATCCCGCGTTTCCCGACTTGGTGCTCGAAGTCATTCGGGAAGGCGTCATCGTCGACCTGATTCCACTAAAGGGCAGAGGCTGGTGGCTGCTCGGCAGCCTGAAGGAAACGGCTCATGTTCTTTACGAGCATCCGTTTGTGTCGCGAAGACACTTAGCTCTGCAGTTTGCAGCGAAGCCTCCGTTCAACTTGTACTGCATCGATCTTCAGAGTTCGTACGGGACCGTATGCAACGGCATACGCCTCAAGCCCCAGGAGCCTTTCTTGGTGTACAGAGCGCGGCGGGCATCCGCCGAAGTTTCTTCTTCGAACTTCGCGGAGATTCCTTCTCCGCCCTCGTA…
TGRH_RP1_hgx5825v1_pB35_A-224	5p 3p	141837833	TGGT1_208420	Sodium:neurotransmitter symporter family protein	N/A	-1530	-1072	OOF1	Sense	100.0 / 100.0	TGTTGCTGCTTCTCGTCTCCCGTTCATCTTCGGTCTTTTCCACCCCCTTTTTGGCACGCGTTCTCCAGTCGCTATCCCACCTGTTCCCCCTTTCTTCTCAAGCACCCTATCGTTTGGCATACCCGTCCACTCTGCAGCTTGTCCGTGCGCGCTCGCGGTAGATTCACGTGGAGCGGTGCCGGTCGCCAGTTTGTCTTTTTTCACCCATCCTTTTGTTCACAGCTGTTGTCCGACTTGTCACTCTTATCAGCCAATTTCCTCGTCCGGTTCCGATAGTTGACGTATCCGTCAACCCTACTCTGCCTCTCTCGGCCAGTAACTCGGCGGCAAAACGCAAGGCTCGTCGCCGTCACCTTGCCAGCCTGGGTTCGCCGGATTTTTGTCTCCTGTTTGTATTTT…
TGRH_RP1_hgx5825v1_pB35_A-113	5p 3p	141837988	TGGT1_223790	hypothetical protein	D	75	1280	IF	Sense	98.9 / 99.7	TGAGACAGATTCATCCGTTTCGGACGATGATGCAGAGGACGACGTCCGCGAGCCACGGAACGGCTTTCAGTGCTGCGCTGACCGGCGATGTACCACCTGGTTTGACCTCAGAAGCTGGTTTGGGTACCTCGCCACAGATTTACCTCGACCGGACTTCCAAGCTTGCTTCACTGACGTTGCTCATGGAGGCATAGGGTTGTTTGAAAAGCTGGTGGTGCTTGGAGGGAAGACGTTGGAGACATTTGCAGAAATTCACTTTTTCGAGCAATGGGCTTCTTCTGCTCGTCCGTACATACCCCGTGAGTTGGCTGAGATAGTTGGTCAAGATGCGCCTCGTCTCCTATGGGCGCAGAAGCGCGTCGAGAGGACAACAGCAGCACAAGCGCTCTTCGCATTCGG…
TGRH_RP1_hgx5825v1_pB35_A-75	5p 3p	141837988	TGGT1_223790	hypothetical protein	D	120	1221	IF	Sense	100.0 / 99.7	CCGCGAGCCACGGAACGGCTTTCAGTGCTGCGCTGACCGGCGATGTACCACCTGGTTTGACCTCAGAAGCTGGTTTGGGTACCTCGCCACAGATTTACCTCGACCGGACTTCCAAGCTTGCTTCACTGACGTTGCTCATGGAGGCATAGGGTTGTTTGAAAAGCTGGTGGTGCTTGGAGGGAAGACGTTGGAGACATTTGCAGAAATTCACTTTTTCGAGCAATGGGCTTCTTCTGCTCGTCCGTACATACCCCGTGAGTTGGCTGAGATAGTTGGTCAAGATGCGCCTCGTCTCCTATGGGCGCAGAAGCGCGTCGAGAGGACAACAGCAGCACAAGCGCTCTTCGCATTCGGGAAAAGTTATTTGTCAACAGCTCAGGATCTCCCCACAAGACAAGC…
TGRH_RP1_hgx5825v1_pB35_A-247	5p 3p	141837799	TGGT1_224280	CPSF A subunit region protein	D	2490	3306	IF	Sense	98.7 / 98.5	CGCGGACCCCACAAGGCCCCCTCGGAAGGGCCTTCTGTTCCCGGAGGACGAGGACGAGCACGGCCGAGCGTCGCGAATAGATGAGCGTCATTTCGAGGATGATGAGGGCGAGGCTCTCAGAGAAGAAGACCTCCTCCTCAAGGCCATTCGCAGAGGCGCAGGCAGAAACGGGGGCCTCACCCAAGTGGTAAACAGCGCAGGGCGGCAGAGATCAGAGCTGAAGGACCTACCCACCGTCATTTTCGACCAGAGCGAAATTCAAGCTGACCTCGGAGGCGCCGTTGTCCACATGATCGGAGACCAGTGCTGCCTCTTTGTCCTCAAGAACAGCGGCCGCCTTCTCCTCGCCCATTTCGTGTCTCCGACGCCGAGTGTAGGAGTGACAGATATTTTTTGGAG…
TGRH_RP1_hgx5825v1_pB35_A-5	5p 3p	141838063 / 141838061	TGGT1_290600	SCSA	N/A	709	-288	??	AntiSense	100.0 / 99.4	CGGGGTCGTTGACGAAGCGCTCCAGGCAGTCGATGAAGTTCGTGCCATTAAACGGGTCCCCACCGATACCGACGCAAGTGGACTGACCCAGACCAGTCTGAGTTGTCTGGTTGACAGCCTCGTATGTCAGTGTGCCGCTTCGGCTGACAACACCGATTTTGCCTTTTGCGTGGATGTAGCCAGGCATGATGCCGATTTTGCATTCACCGGGTTTGATAATGCCAGGGCAGTTCGGCCCAATGAGGCGCGTTTTGTTCTGAGACAGGAGCGCCTGTTTGACGCGGACCATGTCTTGCTGGGGAATGCCTTCAGTGATGCAAACAGCCAAAGGAATCTCCTCGGCAATGCAGTCCATGATGGCTTGCGCAGCGAAGGGGGGTGGCACGAAAATCATGGATG…
TGRH_RP1_hgx5825v1_pB35_A-227	5p 3p	141837858 / 141837853	TGGT1_290620	CEP250-L1	C	3330	4787	IF	Sense	99.0 / 99.7	CGCGGAGAAGAAGGAAAAGTGGAGGAAAACTGCGCAACATAAACGCGACGAACTCCAGGCGTTCAGTCACCGCATCCGCGCCGACAAAAAGGAACTCGATGAAAAGAAAAAAGAGGTTGCCAGGGACACCACAAGTCTCAAAGACAAAGTCGAAAGTGTGGAGAAAGAACAAGACCGTCTCAACCGGGAGAGGGTGGAACTCGAAGAAGTGCGTTTTGCTCTGGATCGGGAGAAGGCGGAACTGGATGCGCGGATTTCCGCCACTGAGGACGAGAGACACCGGCTGAAGAAGAAAGAAGAAGAGTTGATTCGGCGCGAGACAAAAGCGCAGAGCAAAGAAGATGAGCTGAGGCGAGAGCAGCTGGAAGTGGAGAAGCGGACGCAGGCCGTGTCTCTGAA…
TGRH_RP1_hgx5825v1_pB35_A-301	5p 3p	141837858 / 141837853	TGGT1_290620	CEP250-L1	C	3330	4787	IF	Sense	98.8 / 99.7	CGCGGAGAAGAAGGAAAAGTGGAGGAAAACTGCGCAACATAAACGCGACGAACTCCAGGCGTTCAGTCACCGCATCCGCGCCGACAAAAAGGAACTCGATGAAAAGAAAAAAGAGGTTGCCAGGGACACCACAAGTCTCAAAGACAAAGTCGAAAGTGTGGAGAAAGAACAAGACCGTCTCAACCGGGAGAGGGTGGAACTCGAAGAAGTGCGTTTTGCTCTGGATCGGGAGAAGGCGGAACTGGATGCGCGGATTTCCGCCACTGAGGACGAGAGACACCGGCTGAAGAAGAAAGAAGAAGAGTTGATTCGGCGCGAGACAAAAGCGCAGAGCAAAGAAGATGAGCTGAGGCGAGAGCAGCTGGAAGTGGAGAAGCGGACGCAGGCCGTGTCTCTGAA…
TGRH_RP1_hgx5825v1_pB35_A-200	5p 3p	141837858 / 141837853	TGGT1_290620	CEP250-L1	C	3330	4787	IF	Sense	99.0 / 99.7	CGCGGAGAAGAAGGAAAAGTGGAGGAAAACTGCGCAACATAAACGCGACGAACTCCAGGCGTTCAGTCACCGCATCCGCGCCGACAAAAAGGAACTCGATGAAAAGAAAAAAGAGGTTGCCAGGGACACCACAAGTCTCAAAGACAAAGTCGAAAGTGTGGAGAAAGAACAAGACCGTCTCAACCGGGAGAGGGTGGAACTCGAAGAAGTGCGTTTTGCTCTGGATCGGGAGAAGGCGGAACTGGATGCGCGGATTTCCGCCACTGAGGACGAGAGACACCGGCTGAAGAAGAAAGAAGAAGAGTTGATTCGGCGCGAGACAAAAGCGCAGAGCAAAGAAGATGAGCTGAGGCGAGAGCAGCTGGAAGTGGAGAAGCGGACGCAGGCCGTGTCTCTGAA…
TGRH_RP1_hgx5825v1_pB35_A-95	5p 3p	141837853	TGGT1_290620	CEP250-L1	C	4527	5191	IF	Sense	95.2 / 83.1	GGCGTTCGAAGAAGAAGTGAGGAGGGAGAGAGAACAGTTCCACGAAGAGCAGGAGGCGGTGCTCGCGGAGTTTCGCGCGCAACGACAGATGGCGGAGCGAGAGTTGGCTGAGCAAAAGGAGCAGCAAGAGGAGATGCTCGAGGAAGAGCGACAGCGCCTTCTGCAGGCCGAAGAGCGGCAGCAAGAGACGTACGCCGAGCAGATGAACCAGCTGCGGAACCTCGAAGAACAACTGCATCAGCAGAAGCTGCACCACCAGCAAGACGTGTCTCGACACCTCGAGCGGGAAGAGGCGCTGTTTGAGCGGGAACGCCGCCTGCGCGAGGAGGACCAGAGCGTCCAAGACGAGAAGCAGAAGCTGAGCAAGGAGAAGCAGGCGGTCGGCCAGCAGTGGAGGCA…
TGRH_RP1_hgx5825v1_pB35_A-52	5p 3p	141838175	TGGT1_292235	hypothetical protein	D	108	484	IF	Sense	99.1 / 99.5	CGCCTGCACCTCCACTGCCTCTCCAGATTCTTCTCGCGCTTCTGCCGCTCCTGCCGCTCCTGCGCGAGGTTCCCGCGCTCGCGGACGCGGAAGACGAAACGTCGCCTACCGACCTGTCTCTTCTTGCTCTTCCGCCTCGAAGAACGAGCCTGCGTCCTTCGCGTACTTGCTGAGGGCTTTGTTCGAGCCGGACGAGTGTGCGGAAGCTTTGTTTGCCGAGGACGCAAACGGCCAAGTGCATGCGCTTGCCCCCGCCGAGCAGGGAGGGGAGCGCAGCGAGGCGCTCGAGTGCATTCTGTGTTACGAGACTTCTTCGTGTGTCGCCGTCGGCTGTTGCCAGCATATTTGTTGCTGGCTCTGCGCTTTGCGTCTTCGTC
TGRH_RP1_hgx5825v1_pB35_A-305	5p 3p	141838273	TGGT1_291140	CCR4-Not complex component, Not1 protein	D	2889	3980	IF	Sense	91.8 / 99.5	TGATGGGCTTGAGATCGGTGGCCACCTGCGTGTGGGCTCTGACGACGGCGCCGGGGGGGTCCTGGCCCTCGGGGGCGGAAGGGACGGTCACCACCTGTCGGTGGGTGAGCCCGGATCCGGCGCGGGCCTTATGGGAGGCCCAGGAGGTGGTGGCTACGGTGGCATGGGCCAGCACGGTGGACCGCCGTCCACTCACCCCGCTTCGTGGTCTTCATCGCTCTTCCAGGGCGGAGGTGGAGTCATGACTCCTCCGCCCCACTACCCTCACGGGGCCCTGCTGCCCCTGCTGGGGTCTCTGGGGGGGTCGGGGACGGAGCAGGGGTCGAGTATCGGGTCCTCGGGTGTGTTCCAGCCCGATCGGCTGCTCCAGAATCTCAGCCAGAGCGTCGTCATTTCTCC…
TGRH_RP1_hgx5825v1_pB35_A-156	5p 3p	141837906	TGGT1_291180	hypothetical protein	D	10887	11508	IF	Sense	99.1 / 99.3	CGACGGGCCCGGAAGCCCCTTGGCGAGCGCTGCGAGTGTCCCCTCGGCGCCCGATCTCTGTGCGTCAGGGGGGCGACTCTCGGGGCTCTCTGGGGCACTCGGACAGCGGACGACGGTGGGTCAAGCGTCCTCGATTCGCGACAGCGTCCAGAGATCCGACGGATCCTTTTCTGCTCTCTCCCCGGCGCTGCGAGACAGAGAGAAGAGCCTCATCCTGGCTCCAGGGCCCTCCGGCTACCGGGATTTCGTGGACGCCGCTGCGGCCGCAGACGACAGCACGTTTGCGTCTTTTTCGGAGCTTCCGGGGCTTGTCTCTTCAGCGTCTCTGGCGTCAGCGTTTGGCAAGGCAACGCTTGGAAGTGAGGTACTTTCTGGGCCTCGCGGAGCCTCTGTCGCGGG…
TGRH_RP1_hgx5825v1_pB35_A-194	5p 3p	141837869	TGGT1_290840	serine protease	D	1122	1805	IF	Sense	99.8 / 98.3	CTCGGGTGTCTGTACACCCGACGGTGTGTTGGGCGAAGGCGCCTTCGCCCAACATGCAGCGCCAGGCGTCGCCGACGCGCTTTTCCACGGCGAGATGCCTTCGCCTGCGTCGCTGAGTTTCCTCTTCAACAGCGTTGTCAAAGTCTACAGCGACTTCACAGACCCAAATTACTCGCTTCCTTGGCAAATGCAGCGACAAGGCACGAGCACGGGAAGCGGTTTCGTTCTCAGAGATCGGCTCATCATGACCAATGCGCACTGCGTCTCCTGGAACAATCGCCTGCAAGTTCGCAAACACGGGTCGCCGAACAAGTTCGTCGCGCGAATTGTGGCGGTGGGACATGAGTGCGACCTCGCTCTCATCACAGTCGACGACGAAGCCTTTTGGCAGGGCGACTT…
TGRH_RP1_hgx5825v1_pB35_A-333	5p 3p	141837869	TGGT1_290840	serine protease	D	1122	1805	IF	Sense	99.6 / 99.4	CTCGGGTGTCTGTACACCCGACGGTGTGTTGGGCGAAGGCGCCTTCGCCCAACATGCAGCGCCAGGCGTCGCCGACGCGCTTTTCCACGGCGAGATGCCTTCGCCTGCGTCGCTGAGTTTCCTCTTCAACAGCGTTGTCAAAGTCTACAGCGACTTCACAGACCCAAATTACTCGCTTCCTTGGCAAATGCAGCGACAAGGCACGAGCACGGGAAGCGGTTTCGTTCTCAGAGATCGGCTCATCATGACCAATGCGCACTGCGTCTCCTGGAACAATCGCCTGCAAGTTCGCAAACACGGGTCGCCGAACAAGTTCGTCGCGCGAATTGTGGCGGTGGGACATGAGTGCGACCTCGCTCTCATCACAGTCGACGACGAAGCCTTTTGGCAGGGCGACTT…
TGRH_RP1_hgx5825v1_pB35_A-157	5p 3p	141837904	TGGT1_208740	microneme protein, putative	D	684	1514	IF	Sense	99.6 / 99.5	CAACTGCGGGAACCTGATGAAATGCTTTGGGGACGTGAATTCATCACAGACCGCGAAGGTTGCCATGCCCGGGATGGATGAATGGATTGACAAACGGAAGTGGACGTACTGTTCACCATATCAACAAGCAGCAGATGCCCTCTGCAACCTGAAGCATCATGGAGACGTCGCCAGATACGACCATGTCCGGCAGAGGTGGATGTGCCTTGACCTGAACGATGTCGCTTTGGATGGGATTAGCTACTGTGCCGACAACTGTGGCGGACCAACGTCGTGTGTAGGAGGCTTGTTGCCAGGGGAACTTCCACAGCGGAGTGTGCGCATTGTCCGGCATCGGGACATGGAGTCAGCATTTGAAGCTATACAGCCGTGTCCAAATGCTGGTGACATCTGCGTGGC…
TGRH_RP1_hgx5825v1_pB35_A-258	5p 3p	141837785	TGGT1_209200	hypothetical protein	D	420	1202	IF	Sense	99.6 / 99.1	CACGCTGCAGCTGCCCGCCAGAGAGGACTTGGTCTCTTTGCGGACGACACTGCGGCGAGGCCCGCCTGCGGGTACCCATCTCACTCCCCAACCTCTCGACGACGACGAGTTCACGCCCAGAGACCCCCTCGAAGGCAGGCAGAATGGACCTCTCAACCGGGTCTACATGCGCCGACAGAAGGACGGCGCAGTCTTTCTCTACGTCTCTGCGCAAATGGATCAACACCTTCTTCGCGCCTTCAGCAACTACTCTTTCAACGGCTACATGACTGTCCAGAAATGGGTGCAGCTGTGCATCGATGCGGAGCTGTATCCGCGCAACAAAGATCCGGACCTCCTGAGACACATTTTTCGGGGACTCGCCCACGACGGGATGGTCATCGAGTTCTGCAACTTCCT…
TGRH_RP1_hgx5825v1_pB35_A-148	5p 3p	141838111 / 141838107	TGGT1_318150	transporter, major facilitator family protein	N/A	1474	864	??	AntiSense	99.6 / 99.6	CGCTGAAGTTCGAGAGGTAGAGGCAGGAGAGCACTGCGCTCACGTAGTAGCAGGGTGTGAACGTGCAGAGCGCGAAGGCGTACATGAGTACCCCCGCGGAGCTGATGAACAGGACGAGCGCCATGACGCCCCAGGTGTCGGCGACGTGACCCAGGAGGATCGCCGGAACCATCGACAGAGGGCCGAGAATACCCAGCACGTCGTTGACGTGTGCGTTGAAAAGGTTCTCCGCCGAAGTCATGTAAAAGTTGTAGAACAGCGCGTTCAGAGGCCAGTAGATGTAGAAGCAATAAAAGTACGGGGACCGCAACTGCCTGGAGAACGGGATGAGGGACGCCTCGAGTTGCCTGCCTTCGCCATCTCGGTTGCTGCTGCACCTGCCAACTTCGGCGCTCTCTG…
TGRH_RP1_hgx5825v1_pB35_A-369	5p	141837973	TGGT1_263000	Beige/BEACH domain-containing protein	D	4377	4513	IF	Sense	97.8	CGAGTCTGCGTGCGACTTGGAAGAGTCGAAGATGCCGTCTTCCGGGGATTTTCCTGGAGAGAGAACAGCAGCCGCTCTGGGCCTGTCACGATCGACGTCGTCTCCGCTTGACGCTTCACCACCGTCGAATCTCGCGC
TGRH_RP1_hgx5825v1_pB35_A-124	5p 3p	141837973 / 141837967	TGGT1_263000	Beige/BEACH domain-containing protein	D	4377	5227	IF	Sense	98.5 / 98.2	CGAGTCTGCGTGCGACTTGGAAGAGTCGAAGATGCCGTCTTCCGGGGATTTTCCTGGAGAGAGAACAGCAGCCGCTCTGGGCCTGTCACGATCGACGTCGTCTCCGCTTGACGCTTCACCACCGTCGAATCTCGCGCTCTCGCGGCCCCTGAGTCGGCAACTCTGTCACGCCGACAGCGTCATCGCTCTCTGCTACAACTCTTTCCTGCGTGTGTTGATCTCTTCCTCGTCAGACGCCACCGTTCGCGTCTGGGATGTCTCCGCGTTGGCGACACCATGCCAGCACCCGTCCAAGTCGCTGCTGCTTCTCCAGCAGGTGCTCGACGACCACGAAGGCGAGGTGACTGCAGTGGCATCGAATCGTCACCTCGTCCTCACAGGCAGCGAGGAGGGCCTGCT…
TGRH_RP1_hgx5825v1_pB35_A-228	5p 3p	141837973 / 141837967	TGGT1_263000	Beige/BEACH domain-containing protein	D	4377	5227	IF	Sense	98.5 / 97.6	CGAGTCTGCGTGCGACTTGGAAGAGTCGAAGATGCCGTCTTCCGGGGATTTTCCTGGAGAGAGAACAGCAGCCGCTCTGGGCCTGTCACGATCGACGTCGTCTCCGCTTGACGCTTCACCACCGTCGAATCTCGCGCTCTCGCGGCCCCTGAGTCGGCAACTCTGTCACGCCGACAGCGTCATCGCTCTCTGCTACAACTCTTTCCTGCGTGTGTTGATCTCTTCCTCGTCAGACGCCACCGTTCGCGTCTGGGATGTCTCCGCGTTGGCGACACCATGCCAGCACCCGTCCAAGTCGCTGCTGCTTCTCCAGCAGGTGCTCGACGACCACGAAGGCGAGGTGACTGCAGTGGCATCGAATCGTCACCTCGTCCTCACAGGCAGCGAGGAGGGCCTGCT…
TGRH_RP1_hgx5825v1_pB35_A-312	5p 3p	141837973 / 141837967	TGGT1_263000	Beige/BEACH domain-containing protein	D	4377	5227	IF	Sense	98.5 / 98.1	CGAGTCTGCGTGCGACTTGGAAGAGTCGAAGATGCCGTCTTCCGGGGATTTTCCTGGAGAGAGAACAGCAGCCGCTCTGGGCCTGTCACGATCGACGTCGTCTCCGCTTGACGCTTCACCACCGTCGAATCTCGCGCTCTCGCGGCCCCTGAGTCGGCAACTCTGTCACGCCGACAGCGTCATCGCTCTCTGCTACAACTCTTTCCTGCGTGTGTTGATCTCTTCCTCGTCAGACGCCACCGTTCGCGTCTGGGATGTCTCCGCGTTGGCGACACCATGCCAGCACCCGTCCAAGTCGCTGCTGCTTCTCCAGCAGGTGCTCGACGACCACGAAGGCGAGGTGACTGCAGTGGCATCGAATCGTCACCTCGTCCTCACAGGCAGCGAGGAGGGCCTGCT…
TGRH_RP1_hgx5825v1_pB35_A-212	5p 3p	141837844	TGGT1_259260	membrane protein FtsH1	D	1854	2369	IF	Sense	99.6 / 99.0	CCCTGGTCCTCAGTCGGGCAGAGAGAAAGCCGCTTTCTCAGACAACACTGCCATTGGGGATAAAGAAGGAAGCGAAGACTCGGAAGCGGAGCACGAGAAAAAGCCAGGCCTTACTCAGGTTCATAAAGATCTTGCGAAGCAGATCGCTAAAATTACGCCGGGATTCTCAGGCGCTGAACTAGAGAACTTAGTTAACGAAGCGGCTCTCCTCGCCGCTAGAGCAGACAAGGAAATAGTGACGTTGCAAGAACTGCAAGAGGCGCGGGACAAAGTGACAATGGGTCCAGCTCGAAAGACGCGCGTTATGTCGGCTTACCAGCGGCAGCTGACTGCGTACCACGAAGCTGGGCATGCAATCATTGCTTTTTATCTCCAGCCGTACGCCGACCCGATTCACAA…
TGRH_RP1_hgx5825v1_pB35_A-121	5p 3p	141837844	TGGT1_259260	membrane protein FtsH1	D	2019	2425	IF	Sense	99.5 / 99.5	CTCAGGCGCTGAACTAGAGAACTTAGTTAACGAAGCGGCTCTCCTCGCCGCTAGAGCAGACAAGGAAATAGTGACGTTGCAAGAACTGCAAGAGGCGCGGGACAAAGTGACAATGGGTCCAGCTCGAAAGACGCGCGTTATGTCGGCTTACCAGCGGCAGCTGACTGCGTACCACGAAGCTGGGCATGCAATCATTGCTTTTTATCTCCAGCCGTACGCCGACCCGATTCACAAGGCGACAATCGTCTCGAGAGGCTCTGCTTTGGGGTTCGTGGAACAGGTCCCCTTGGAAGATCGTTATGGTCATGGCGTAGCTCAGCTGGAGGCCCGGCTGTGTGTGTGCATGGGCGGCCGAGTTGCAGAACGTCTAATCTTTGGTCGGGACGCTTTGAGCAATGG…
TGRH_RP1_hgx5825v1_pB35_A-138	5p 3p	141837917	TGGT1_301480	hypothetical protein	D	3504	3910	IF	Sense	99.8 / 99.8	ACCCACGACACAGCTGAATATCGGTGAGCAGCTCAAGGTAAAAGCCGTGAATCTCAAGAATGAGATCACAAAGACCAAGGAGGCCGCCGCCTTGATGGCTGATGAGACAGGGATGCTCGAATCGCTTGAGGCCGGTCTGTTGGAGGCCATAGCTTTCTTTGCCAAAGAAACCAAAATAGCTCAGCTCGCTCTACTAGGCTTCGGAACCAGCGGCAGTGGTGAATCTGGCATGCTAAGGGATCTTCAGAATGAAGTTAAAGTTCAGCGTGACAGGCTTGCCGCCTTTGAAAGTGAACGTGAAGTTCTCAGCAATTTACTACAAACTGTCAGAGAAGAGAAAGCCATGTTGGACGACAAGTGTAACGACCTGGAGAAGCAATTGGAGGAAGTAGAACTGCA…
TGRH_RP1_hgx5825v1_pB35_A-174	5p 3p	141837917	TGGT1_301480	hypothetical protein	D	3504	3910	IF	Sense	99.8 / 99.8	ACCCACGACACAGCTGAATATCGGTGAGCAGCTCAAGGTAAAAGCCGTGAATCTCAAGAATGAGATCACAAAGACCAAGGAGGCCGCCGCCTTGATGGCTGATGAGACAGGGATGCTCGAATCGCTTGAGGCCGGTCTGTTGGAGGCCATAGCTTTCTTTGCCAAAGAAACCAAAATAGCTCAGCTCGCTCTACTAGGCTTCGGAACCAGCGGCAGTGGTGAATCTGGCATGCTAAGGGATCTTCAGAATGAAGTTAAAGTTCAGCGTGACAGGCTTGCCGCCTTTGAAAGTGAACGTGAAGTTCTCAGCAATTTACTACAAACTGTCAGAGAAGAGAAAGCCATGTTGGACGACAAGTGTAACGACCTGGAGAAGCAATTGGAGGAAGTAGAACTGCA…
TGRH_RP1_hgx5825v1_pB35_A-328	3p	141838370	TGGT1_321520	hypothetical protein	N/A	No Data	-68	??	AntiSense	97.4
TGRH_RP1_hgx5825v1_pB35_A-117	5p 3p	141838370	TGGT1_321520	hypothetical protein	N/A	798	-47	??	AntiSense	96.1 / 97.7	CCTGCACCTTCTACACACTCGCGTTCCCCTCTTGCTACCCCACGCACAACGAAATCCCCCCTCTTCTCTCCTCTTTCCTCGGTTTCCTTCTGCTTTCCAACTCCTCTCCGCTCGCACTCAAGCCTGCGCAGCTTCTGCGGGAGTAGTTCCCTCGACGCCATTCACTTTGTGTTCCTCGGCCTTCTCGCCTTCGCATTCCTTTCCATGGCCGCCGCAGCAGCCGCCTTCGTGCTCGTGTTCGTCCTCTTTCTGCATGGAGTCGTCGAGGTCATGCAAGTCGTCCTCGTCGTCAGAGTCCATGTCTCCCATATCTCCAAAGTCCATGTCTCCCATGCCGCCCATACCGCCGAGGCCGCCCATGCCGCCCATACCGCCGAGGCCGCCCATGCCTCCGAGGCC…
TGRH_RP1_hgx5825v1_pB35_A-151	5p 3p	141838370	TGGT1_321520	hypothetical protein	N/A	798	-127	??	AntiSense	96.8 / 98.3	CCTGCACCTTCTACACACTCGCGTTCCCCTCTTGCTACCCCACGCACAACGAAATCCCCCCTCTTCTCTCCTCTTTCCTCGGTTTCCTTCTGCTTTCCAACTCCTCTCCGCTCGCACTCAAGCCTGCGCAGCTTCTGCGGGAGTAGTTCCCTCGACGCCATTCACTTTGTGTTCCTCGGCCTTCTCGCCTTCGCATTCCTTTCCATGGCCGCCGCAGCAGCCGCCTTCGTGCTCGTGTTCGTCCTCTTTCTGCATGGAGTCGTCGAGGTCATGCAAGTCGTCCTCGTCGTCAGAGTCCATGTCTCCCATATCTCCAAAGTCCATGTCTCCCATGCCGCCCATACCGCCGAGGCCGCCCATGCCGCCCATACCGCCGAGGCCGCCCATGCCTCCGAGGCC…
TGRH_RP1_hgx5825v1_pB35_A-175	5p 3p	141838370	TGGT1_321520	hypothetical protein	N/A	798	-47	??	AntiSense	96.8 / 96.8	CCTGCACCTTCTACACACTCGCGTTCCCCTCTTGCTACCCCACGCACAACGAAATCCCCCCTCTTCTCTCCTCTTTCCTCGGTTTCCTTCTGCTTTCCAACTCCTCTCCGCTCGCACTCAAGCCTGCGCAGCTTCTGCGGGAGTAGTTCCCTCGACGCCATTCACTTTGTGTTCCTCGGCCTTCTCGCCTTCGCATTCCTTTCCATGGCCGCCGCAGCAGCCGCCTTCGTGCTCGTGTTCGTCCTCTTTCTGCATGGAGTCGTCGAGGTCATGCAAGTCGTCCTCGTCGTCAGAGTCCATGTCTCCCATATCTCCAAAGTCCATGTCTCCCATGCCGCCCATACCGCCGAGGCCGCCCATGCCGCCCATACCGCCGAGGCCGCCCATGCCTCCGAGGCC…
TGRH_RP1_hgx5825v1_pB35_A-106	5p	141838370	TGGT1_321520	hypothetical protein	N/A	798	No Data	??	AntiSense	99.2
TGRH_RP1_hgx5825v1_pB35_A-272	5p 3p	141838370	TGGT1_321520	hypothetical protein	N/A	798	-13	??	AntiSense	95.6 / 99.3	CCTGCACCTTCTACACACTCGCGTTCCCCTCTTGCTACCCCACGCACAACGAAATCCCCCCTCTTCTCTCCTCTTTCCTCGGTTTCCTTCTGCTTTCCAACTCCTCTCCGCTCGCACTCAAGCCTGCGCAGCTTCTGCGGGAGTAGTTCCCTCGACGCCATTCACTTTGTGTTCCTCGGCCTTCTCGCCTTCGCATTCCTTTCCATGGCCGCCGCAGCAGCCGCCTTCGTGCTCGTGTTCGTCCTCTTTCTGCATGGAGTCGTCGAGGTCATGCAAGTCGTCCTCGTCGTCAGAGTCCATGTCTCCCATATCTCCAAAGTCCATGTCTCCCATGCCGCCCATACCGCCGAGGCCGCCCATGCCGCCCATACCGCCGAGGCCGCCCATGCCTCCGAGGCC…
TGRH_RP1_hgx5825v1_pB35_A-162	5p 3p	141838370	TGGT1_321520	hypothetical protein	N/A	801	-66	??	AntiSense	96.7 / 96.4	CTCCCTGCACCTTCTACACACTCGCGTTCCCCTCTTGCTACCCCACGCACAACGAAATCCCCCCTCTTCTCTCCTCTTTCCTCGGTTTCCTTCTGCTTTCCAACTCCTCTCCGCTCGCACTCAAGCCTGCGCAGCTTCTGCGGGAGTAGTTCCCTCGACGCCATTCACTTTGTGTTCCTCGGCCTTCTCGCCTTCGCATTCCTTTCCATGGCCGCCGCAGCAGCCGCCTTCGTGCTCGTGTTCGTCCTCTTTCTGCATGGAGTCGTCGAGGTCATGCAAGTCGTCCTCGTCGTCAGAGTCCATGTCTCCCATATCTCCAAAGTCCATGTCTCCCATGCCGCCCATACCGCCGAGGCCGCCCATGCCGCCCATACCGCCGAGGCCGCCCATGCCTCCGAG…
TGRH_RP1_hgx5825v1_pB35_A-319	5p 3p	141838370	TGGT1_321520	hypothetical protein	N/A	801	-66	??	AntiSense	96.9 / 96.7	CTCCCTGCACCTTCTACACACTCGCGTTCCCCTCTTGCTACCCCACGCACAACGAAATCCCCCCTCTTCTCTCCTCTTTCCTCGGTTTCCTTCTGCTTTCCAACTCCTCTCCGCTCGCACTCAAGCCTGCGCAGCTTCTGCGGGAGTAGTTCCCTCGACGCCATTCACTTTGTGTTCCTCGGCCTTCTCGCCTTCGCATTCCTTTCCATGGCCGCCGCAGCAGCCGCCTTCGTGCTCGTGTTCGTCCTCTTTCTGCATGGAGTCGTCGAGGTCATGCAAGTCGTCCTCGTCGTCAGAGTCCATGTCTCCCATATCTCCAAAGTCCATGTCTCCCATGCCGCCCATACCGCCGAGGCCGCCCATGCCGCCCATACCGCCGAGGCCGCCCATGCCTCCGAG…
TGRH_RP1_hgx5825v1_pB35_A-223	5p 3p	141838370	TGGT1_321520	hypothetical protein	N/A	801	-97	??	AntiSense	96.9 / 96.7	CTCCCTGCACCTTCTACACACTCGCGTTCCCCTCTTGCTACCCCACGCACAACGAAATCCCCCCTCTTCTCTCCTCTTTCCTCGGTTTCCTTCTGCTTTCCAACTCCTCTCCGCTCGCACTCAAGCCTGCGCAGCTTCTGCGGGAGTAGTTCCCTCGACGCCATTCACTTTGTGTTCCTCGGCCTTCTCGCCTTCGCATTCCTTTCCATGGCCGCCGCAGCAGCCGCCTTCGTGCTCGTGTTCGTCCTCTTTCTGCATGGAGTCGTCGAGGTCATGCAAGTCGTCCTCGTCGTCAGAGTCCATGTCTCCCATATCTCCAAAGTCCATGTCTCCCATGCCGCCCATACCGCCGAGGCCGCCCATGCCGCCCATACCGCCGAGGCCGCCCATGCCTCCGAG…
TGRH_RP1_hgx5825v1_pB35_A-245	5p 3p	141838370	TGGT1_321520	hypothetical protein	N/A	813	-34	??	AntiSense	95.9 / 97.4	CGCGCGCTTCTTCTCCCTGCACCTTCTACACACTCGCGTTCCCCTCTTGCTACCCCACGCACAACGAAATCCCCCCTCTTCTCTCCTCTTTCCTCGGTTTCCTTCTGCTTTCCAACTCCTCTCCGCTCGCACTCAAGCCTGCGCAGCTTCTGCGGGAGTAGTTCCCTCGACGCCATTCACTTTGTGTTCCTCGGCCTTCTCGCCTTCGCATTCCTTTCCATGGCCGCCGCAGCAGCCGCCTTCGTGCTCGTGTTCGTCCTCTTTCTGCATGGAGTCGTCGAGGTCATGCAAGTCGTCCTCGTCGTCAGAGTCCATGTCTCCCATATCTCCAAAGTCCATGTCTCCCATGCCGCCCATACCGCCGAGGCCGCCCATGCCGCCCATACCGCCGAGGCCGCC…
TGRH_RP1_hgx5825v1_pB35_A-263	5p 3p	141838370	TGGT1_321520	hypothetical protein	N/A	1044	385	??	AntiSense	99.8 / 99.3	CGGCGGGTGTCGAGAGTTGATATATAAAAACGTAGAGACAGACGGCAAGAGGTTTATCCTACAGAGACGCACATCGTTTTGGCGTGGAGACACGACGCCCGTCAGCTCCGCGTCCACTCAAGTCCACACAAAAAACGCGCATGCGCAGCTGCCGCTTAGTCCTTCAGCCCCTGTGCGTTTCCCTCACCCTTCCTCCTCATGTCTCGCGGCCTCCGACGAGACCTCTTCTTACGCGCGCTTCTTCTCCCTGCACCTTCTACACACTCGCGTTCCCCTCTTGCTACCCCACGCACAACGAAATCCCCCCTCTTCTCTCCTCTTTCCTCGGTTTCCTTCTGCTTTCCAACTCCTCTCCGCTCGCACTCAAGCCTGCGCAGCTTCTGCGGGAGTAGTTCCCTC…
TGRH_RP1_hgx5825v1_pB35_A-233	5p 3p	141837820	TGGT1_214090	signal peptidase	D	1263	1655	IF	Sense	99.7 / 99.7	GGTAGGGAACGCAGAGACGAGAGCTACCGGGGATGTGGAATCGGCGGTGGCTGCAGTGCATGCAAACGTGGCGCCGGGGACGCGTGTGTTGCTTCACTTCCGGGATATCAACATGTGCGTGGACGAGTATTTCAGTAGCGTCGATGTGCAAAAGAGTGAGCGGGCAGAGGCGCAGGCGCGACAGGAGGCGCTGAGTCGCGTAGAAAAGATCAAAAGCGACCAGGAGCAACGCATGCAGCTCCTCGAGGAGGAGGCCGCGAATCTGCTCCAGCAAGCCCAGGCCGTGGAGGCGAACGTGGTGCTGGTCGAGCAGATCATCCAGCTGCTGCGAGCGGCGCTGGCGACAGGCGTGGACTGGGACGAGCTCGGGCGTCAGATGAAGCTGCAGGCGAA
TGRH_RP1_hgx5825v1_pB35_A-73	5p 3p	141838089	TGGT1_283520	hypothetical protein	D	-163	713	IF	Sense	100.0 / 100.0	NNNNNNNNNNNNNNNNNNNNNNNNNNNNNNNNNNNNNNNNNNNNNNNNNNNNNNNNNNNNNNNNNNNNNNNNNNNNNNNNNNNNNNNNNNNNNNNNNNNNNNNNNNNNNNNNNNNNNNNNNNNNNNNNNNNNNNNNNNNNNNNNNNNNNNNNNNNNNNNNNNNATGCTCGGCGTGCATACACCTAGTCTGGCGGCTTCTTACCATTCCGAGCTTTTGGGTCAAAATTTAAAGGCAGCTTCCGGTGACAGACGCCTCTGTGGAGATTTTTCTCCGGCAAGCAAAAACGCGAGGCCGTCGTGCTGCGCCTGGGTTCCTGCAGCTGGCTGCAAAGAGGGAACTGACACAGGCTATGCTGCCTGCTCGAACTGTTGCTGTGGCACTCCGCCGCTGTTGGCCTT…
TGRH_RP1_hgx5825v1_pB35_A-195	5p 3p	141838089	TGGT1_283520	hypothetical protein	D	39	841	IF	Sense	99.8 / 99.6	CCATTCCGAGCTTTTGGGTCAAAATTTAAAGGCAGCTTCCGGTGACAGACGCCTCTGTGGAGATTTTTCTCCGGCAAGCAAAAACGCGAGGCCGTCGTGCTGCGCCTGGGTTCCTGCAGCTGGCTGCAAAGAGGGAACTGACACAGGCTATGCTGCCTGCTCGAACTGTTGCTGTGGCACTCCGCCGCTGTTGGCCTTCGAGCGCTTCCAAAACGATTTTCGGTTACCGTGTCCACTTCGCTCTTCAGAGTGTGTGCCCTCTGTCGAGGCGTCAGTCCCGGGACCTGCCGCTGCTATGACTCTAGGAGTGTGTTCGTGCACGGCTGTGCGGCAGTTCTTTTCGTCCGACCGGCTTCTGCTTGCACTGGATAAAGGCGGCAACGGCGTTGTTTCCCACTG…
TGRH_RP1_hgx5825v1_pB35_A-288	5p 3p	141838081	TGGT1_273530	flagellar associated protein	D	-145	644	IF	Sense	99.7 / 99.4	NNNNNNNNNNNNNNNNNNNNNNNNNNNNNNNNNNNNNNNNNNNNNNNNNNNNNNNNNNNNNNNNNNNNNNNNNNNNNNNNNNNNNNNNNNNNNNNNNNNNNNNNNNNNNNNNNNNNNNNNNNNNNNNNNNNNNNNNNNNNNNNNNATGTTGAAGACACCAGTAACGGTAAAGAACTATGAAGATGTGGATCCTCGTCTGGTCGCCAAACAAATGGCTCGGTGCCGTTACTATACCTTGTCCGACCTCGCGAGGCACAGTTCTCAGTACGATTGTTGGGTGGCCCTCTTCGGTCGTGTTCTAGATTTGACGCCTTTACTTATCCAGCACCAAAATGAGTTAGCTCTTCCTCTGATAGCCGCTGCTGGAACGGACATTTCTGACTGGTTTGACGTCGAAAC…
TGRH_RP1_hgx5825v1_pB35_A-80	5p 3p	141838081	TGGT1_273530	flagellar associated protein	D	-145	644	IF	Sense	99.6 / 99.5	NNNNNNNNNNNNNNNNNNNNNNNNNNNNNNNNNNNNNNNNNNNNNNNNNNNNNNNNNNNNNNNNNNNNNNNNNNNNNNNNNNNNNNNNNNNNNNNNNNNNNNNNNNNNNNNNNNNNNNNNNNNNNNNNNNNNNNNNNNNNNNNNNATGTTGAAGACACCAGTAACGGTAAAGAACTATGAAGATGTGGATCCTCGTCTGGTCGCCAAACAAATGGCTCGGTGCCGTTACTATACCTTGTCCGACCTCGCGAGGCACAGTTCTCAGTACGATTGTTGGGTGGCCCTCTTCGGTCGTGTTCTAGATTTGACGCCTTTACTTATCCAGCACCAAAATGAGTTAGCTCTTCCTCTGATAGCCGCTGCTGGAACGGACATTTCTGACTGGTTTGACGTCGAAAC…
TGRH_RP1_hgx5825v1_pB35_A-253	5p 3p	141838081	TGGT1_273530	flagellar associated protein	D	-145	644	IF	Sense	99.1 / 99.3	NNNNNNNNNNNNNNNNNNNNNNNNNNNNNNNNNNNNNNNNNNNNNNNNNNNNNNNNNNNNNNNNNNNNNNNNNNNNNNNNNNNNNNNNNNNNNNNNNNNNNNNNNNNNNNNNNNNNNNNNNNNNNNNNNNNNNNNNNNNNNNNNNATGTTGAAGACACCAGTAACGGTAAAGAACTATGAAGATGTGGATCCTCGTCTGGTCGCCAAACAAATGGCTCGGTGCCGTTACTATACCTTGTCCGACCTCGCGAGGCACAGTTCTCAGTACGATTGTTGGGTGGCCCTCTTCGGTCGTGTTCTAGATTTGACGCCTTTACTTATCCAGCACCAAAATGAGTTAGCTCTTCCTCTGATAGCCGCTGCTGGAACGGACATTTCTGACTGGTTTGACGTCGAAAC…
TGRH_RP1_hgx5825v1_pB35_A-229	5p 3p	141837826	TGGT1_271930	hypothetical protein	D	123	740	IF	Sense	99.5 / 99.3	AGCCAGCCTGGTCACGATCAACCCCGGTGTGGCACCGGCCCCGGAAACCGCTTCCACTATCCCGGTTGGCGACAGCGTGCAAAATGGATGCAGGTCAGAAGAACATGATGAGCCGACGGTAGCGCCCGAGCCGGTGCACACAGCGATGCACCAACGATCTTCTTCGAGGGCTGCTAATTCTTTGTACCGCGGCGTGTCAGCAATTCTGCCTATGGAGGACGAAGTTGAGGAGACCTGGGCTGTTATGAGAGGCGACACTGAACAGCAGGAACCTCATGACTTCACCTACTGGGATAAACTCCGTCGGCAACACACGAAAACAGAGATCAGACGATGGACTTCATTCTTACCAGAAACCCAACAAGACACCGCGTTCTACGGCAGGAACATCGAAGTGGA…
TGRH_RP1_hgx5825v1_pB35_A-16	5p 3p	141837826	TGGT1_271930	hypothetical protein	D	210	757	IF	Sense	99.4 / 99.4	ATGCAGGTCAGAAGAACATGATGAGCCGACGGTAGCGCCCGAGCCGGTGCACACAGCGATGCACCAACGATCTTCTTCGAGGGCTGCTAATTCTTTGTACCGCGGCGTGTCAGCAATTCTGCCTATGGAGGACGAAGTTGAGGAGACCTGGGCTGTTATGAGAGGCGACACTGAACAGCAGGAACCTCATGACTTCACCTACTGGGATAAACTCCGTCGGCAACACACGAAAACAGAGATCAGACGATGGACTTCATTCTTACCAGAAACCCAACAAGACACCGCGTTCTACGGCAGGAACATCGAAGTGGACGTACCCGTAGCAGCCTACACACAAGGCACGTACTACCAAAGACAGCCGGAGTCAGTGGATGTGAAAGAGTTCAAGTTGCCCACGGA…
TGRH_RP1_hgx5825v1_pB35_A-130	5p 3p	141837936	TGGT1_215590	flavoprotein subunit of succinate dehydrogenase	D	390	1038	IF	Sense	98.9 / 99.1	CTGGCGCTGGCATGCGTACGACACGGTCAAGGGGTCGGACTGGCTCGGTGACCAGGACGCCATCCAACATATGTGCCGAGAGGCTCCGAAAGTTGTTCGGGAGCTCGAGTCCTACGGTCTCCCGTTCTCCCGCACTGAAGACGGACGCATCTACCAGCGTGCATTCGGAGGACAGTCTCTGAGGTTCGGTAAAGGCGGCCAGGCGTATCGCTGCGCCGCTGCGGCAGATCGGACCGGCCATGCGATGCTGCACTCGTTGTACGGACAGAGTCTGGCCCACGACTGCAAGTTTTTCGTGGAATACTTTGCCCTGGATTTGATGATGAGCGGAGAGAACGACGAACGCAAATGTCACGGAGTTGTCGCGATGTGCATGGAGGACGGGAGCATCCACCGATT…
TGRH_RP1_hgx5825v1_pB35_A-306	5p 3p	141837998 / 141837994	TGGT1_216080	apical complex lysine methyltransferase	D	828	2189	IF	Sense	99.7 / 85.1	CGAAGAGGAAGATCAAGAAGAGGAAGCGGCAACTCCTGCCAACCCCTTAGCTCCATACACACTGCCCCAGATTGCTACCAAGGTGCAGGTCAAGCATGTGCCAGGCAAGGGGCGATGCTTATATACCAAGCACGACCTCGAACCTGGATCGATTATCTTTGTGGAGACGCCCGTACTTGTGGCAATCCCGTCTTTGGACGAAGAGCTGTGGAGTGTTCTTACCGAGATAAACGACGAAGAAGCACTGGAACTTCCTCCGGTGTGGCATCTGGCAGCGATTTGCAGTCTGACAATGCTTGACGACGAGAAGAAGAAAATTTGTCTCGACAAATGGGTTCCCGATCCAGACAGGGCACCTAGTGATGACGTTCTCCGAGTTATCAACAGAGCCGGATTGCA…
TGRH_RP1_hgx5825v1_pB35_A-179	5p	141838092	TGGT1_209960	glycosyltransferase	N/A	4123	No Data	??	AntiSense	99.8
TGRH_RP1_hgx5825v1_pB35_A-330	5p 3p	141837966 / 141837945	TGGT1_256970	vacuolar ATP synthase subunit A, putative	D	582	1166	IF	Sense	94.6 / 99.1	GTATCGCGGCGAGCAAATTCCGATTCAGATGGCTCACGACTGGCCAGTCCGAGAGCCTCGTCCCTGTCTCGAAAAACTCTCGGGAAACACACCGCTTCTCACTGGGCAGCGTGTGCTCGACTCTCTCTTCCCCACGGTTCAGGGAGGAACTTGCGCCATTCCTGGAGCCTTCGGGTGCGGGAAAACATGCATTTCCCAGGCGCTGTCAAAGTACAGCAACAGCCAGGTGATCATTTACGTCGGCTGCGGCGAACGGGGGAACGAAATGGCAGAAGTTCTAACGGAGTTTCCAGAGCTCACGACGGTGGTTAACGGCCAGGAAGAGGGCATCATGCAGCGCACCTGTCTCGTCGCAAACACCAGCAACATGCCTGTCGCTGCCCGTGAAGCCTCCATCTA…
TGRH_RP1_hgx5825v1_pB35_A-102	5p 3p	141837999	TGGT1_310118	hypothetical protein	D	918	1369	IF	Sense	99.8 / 99.8	GGCGCTGGAGAAGGATCTGGACGAAATTCGAGAGCAGAGAGACGAAGAGTTGAAGAGAGGTTCTCCCCACTCTGGCAAAGACGCAGATCTCCTCGACTCTCAGCTGCGCGAGGAGATTCTGCTGGCGCGCGAGCGCTTGGCGCTGTGGCACACGTATCGTCGAGAAGTCTCGATTCCCTCCATGAAGTCGCGTCTTCCGAATCCAGCGTCGGTCTGGGAAATAGCAGAATTTGGATTACAGAACGAGGCGTTCGCCACCCAGGCGCTCTACGAAGTTTGGGAGCAGCTGAAAAAGCAAACGCAACTGAATGTCCTCATCGCAGTCGACGAGTGGAACGAGTGCTTTCCGGTCAGCGAATACGTCTCGATGCGCTACGAAGGCACACGGTTCAACGGCCA…
TGRH_RP1_hgx5825v1_pB35_A-338	5p 3p	141837942 / 141837938	TGGT1_310970	hypothetical protein	D	9309	10417	IF	Sense	99.6 / 98.6	CAGACACATTGACGAAGACACAGCGATTCGGCGCATTCAGTCGATGTGGAGACGACGTCGGGCGAAGTTACGAAAAAAAGGATCGAATCGGAAGTCGGTTACCTATAACATCGACCCAAGCCAGAACTCAACTCGGGACGAAATACGTGAAAGGGTGTCGTCAAAACTACAGGCTCTCAGCAAAGCAGCAGAGAGAGCGCATGTACGCATCGCGGAAGGTCCACATAGCCTCCATGATTGGCGTGGTGAAACGGGCAGCAACGGAGGTGGGCGGTTTACTCAGCTTCATGAGATTCCCGGCTATTCTGGAGTTAGGGGGAACTTCGACGGCCTATGGCGCATATGGTTGGAGCAAAAAGAACAAGATCGTAAAGCTGCAGCATGGCTGACAGACTCTGC…
TGRH_RP1_hgx5825v1_pB35_A-326	5p 3p	141837983 / 141837979	TGGT1_224880	kinesin motor domain-containing protein	N/A	3449	5500	OOF2	Sense	98.9 / 99.7	GAAAAGAACAAGGCTTCACTGGTGACAGTGACCGGAAACTACAAAGCATAGACGCTAACACCACTGAGGATCCTCGTGCCACATCCGGCCGTCGGAATGCGAAGATATCAGGAATCCACCTGAATGCCCCTTCGACGTTGTGCGGCGAAACTGATTTGCGAGGAGGGTATACAGGCATAGATGAAACTGCCGAATATCAGACAGAAGCAGGCGACGAATCTTCGGAAGCATGCTCGGGAGGAGACATCAACGAAGATATTGAGTCTAGTGAGAGTGACTGCGAGCAGCCTACATCTCTTCCCTGTTCCGGTGTTGCGCACGGCGGCCAGAAGACGAACGACGTTCCTGCCCGAAGTGTCACTTCGTCATTGCTTCCAAACAGATACAGCGCTCTGTATT…
TGRH_RP1_hgx5825v1_pB35_A-126	3p	141838195	TGGT1_204050	SUB1	C	No Data	1270	??	Sense	96.9
TGRH_RP1_hgx5825v1_pB35_A-323	5p 3p	141838195	TGGT1_204050	SUB1	C	717	1256	IF	Sense	99.3 / 99.6	CATCACTACCGGCGAGCCTAATATGGGGGGTCGGAGGCCACTAGTTTGTGTGTTAGATACTGGCATCGATTATAATCATCCAGACTTACGGGACAACATGGAAGTGAACCAGGCAGAGAGGGACGGCACGCTTGGAGTTGACGACGACAATAACGGTGAGGTTGACGACATCTACGGGGCCAACATGCTCAGCAAGGAAAACGACCCTGCGGATGATCACTCTCACGGCACTCATGTTGCCGGAACCATCGGTGCTCACGGAAACAACGGTATAGGAGTTGCTGGTGTTGCATGGGCGCCCCGTCTGCTTCCGTGCAAATTCCTCGCCTATACAGGAAGAGGATACAGCTCGGATGCAGTCCGCTGCATCGACTACTGCGTCAAAAGGGGTGCTGATAT…
TGRH_RP1_hgx5825v1_pB35_A-236	5p 3p	141838195	TGGT1_204050	SUB1	C	879	1430	IF	Sense	99.8 / 99.5	TGACGACATCTACGGGGCCAACATGCTCAGCAAGGAAAACGACCCTGCGGATGATCACTCTCACGGCACTCATGTTGCCGGAACCATCGGTGCTCACGGAAACAACGGTATAGGAGTTGCTGGTGTTGCATGGGCGCCCCGTCTGCTTCCGTGCAAATTCCTCGCCTATACAGGAAGAGGATACAGCTCGGATGCAGTCCGCTGCATCGACTACTGCGTCAAAAGGGGTGCTGATATTGTTAACCATAGCTGGGGAGGTTCATGGCCAAGTGAAGCGCTTCGTGAAGCGGTGGTGCGGACGGCGAACAACGGTCTCATTCACATCTTCGCAGCAGGAAATGACGGAGTAGATATCGACCAGACGGCCTTTTATCCAGCCGCATTCTCGACTGAAGCGGA…
TGRH_RP1_hgx5825v1_pB35_A-218	3p	141837838	TGGT1_205360	hypothetical protein	D	No Data	No Data	??	Sense	69.8
TGRH_RP1_hgx5825v1_pB35_A-14	5p 3p	141837838	TGGT1_205360	hypothetical protein	D	3057	3401	IF	Sense	93.0 / 93.0	TGGTGTTCCTCCTATTCGTGGGGTCCTGTCGAAGGATCCCGAATTGCTCACTTCTGCGGAGGCAGACTCTGACATTCTCCTCATTGTCGAGGGCACTCTGTGGATGCAAGGGTATCCAAGAGTGCATGCGAGAATGGTTGGAGCGGTGCTCTATGTGTCAAAGCGCCTTCGGTACCCGTCCCTCAGCTGGGGTGAGTTTATGCAAGCCATCACGCCGCAAGACCTTGAATTTGCGTACCGCATTCTGCAGGAGGGCACCGCTGAGAAGCTGCAGGCAGACCTCCAGCAGCTAGACAAGAAGATGCTGTACAGCTTCGACTTTTCTCTCGGGAACATTTGGTCCAT
TGRH_RP1_hgx5825v1_pB35_A-20	5p 3p	141838343	TGGT1_310520	3'5'-cyclic nucleotide phosphodiesterase domain-containing protein	D	3405	4005	IF	Sense	98.8 / 99.0	CGCGTTCGACGACAAAAGGCGACGCGGGTCGGCGAGCTGTCCGTCTCTAGGCGGCCATGAAAATCAAGAAACGGAGAACTCCGTCACGACTGACCACGCATTCGAGGAGCGCGACCTCCTCGGTCTGAACTGCGCCCCTCTCAAGGACGCCTCCTGTCGCATCGGCCCCCCGTGTACGAGAAGCAGTTTCTTGCCAAGTTCAGAGGCGCAAATGGCCATCGGCCAAGTCTGGGATTTCGACATGCTCAGCTTCGCTGCGCTCTCTCCTAACCCCCTCGTCGAAGTCGGTCTCGTTCTCCTACTCCCTGAAATCGATTCTCTTCACTGCTGCACCGATCAAGAAGTCATCGTTCTTCTCCAGAATCTGCAAGCTCGGTACTTGCAGAATCCGTACCACAG…
TGRH_RP1_hgx5825v1_pB35_A-202	3p	141838294	TGGT1_311230	hypothetical protein	N/A	No Data	12027	??	Sense	99.3
TGRH_RP1_hgx5825v1_pB35_A-299	3p	141838294	TGGT1_311230	hypothetical protein	N/A	No Data	12027	??	Sense	99.6
TGRH_RP1_hgx5825v1_pB35_A-28	5p 3p	141838335	TGGT1_313430	hypothetical protein	D	7470	7959	IF	Sense	99.8 / 99.6	CTCAAATGCCCGTGGCGAATCAACTGCGCGAGGCGATTCAACTGCCCCAGGCTGTCGATGCTGCGCCTTCTGTTCTTCCGCTTCCTCCTTTTCTTTTTCTTCGTTTCCTTCGGCTGTAGGTTCCTCCTCTGGAAATCTGTTCGGGGGTGTGCAAGCTGCTCCGACGTTCCTCCGGGAAACAGCGCTTGGCTTGCTGCCACGGGTCGTCTCTCTCCCCGCTGGGCCTTCTGAGACTCCCTACTCGCCGGTCTCGTCTCTGGGTCGCTGGAGCGCGCACTGGACAGGCCGCGCGCTCGTAGAAAATGTTCCCTTGTGTCTCTCGGCTTCTGGACTCTCCGCGGTCTCGACGTTCTTCGCCTTCCGCGCAGCGCCATCTTCGCGGCTCCTCGACACCGTGCC…
TGRH_RP1_hgx5825v1_pB35_A-76	5p 3p	141838335	TGGT1_313430	hypothetical protein	D	7470	7959	IF	Sense	99.8 / 99.6	CTCAAATGCCCGTGGCGAATCAACTGCGCGAGGCGATTCAACTGCCCCAGGCTGTCGATGCTGCGCCTTCTGTTCTTCCGCTTCCTCCTTTTCTTTTTCTTCGTTTCCTTCGGCTGTAGGTTCCTCCTCTGGAAATCTGTTCGGGGGTGTGCAAGCTGCTCCGACGTTCCTCCGGGAAACAGCGCTTGGCTTGCTGCCACGGGTCGTCTCTCTCCCCGCTGGGCCTTCTGAGACTCCCTACTCGCCGGTCTCGTCTCTGGGTCGCTGGAGCGCGCACTGGACAGGCCGCGCGCTCGTAGAAAATGTTCCCTTGTGTCTCTCGGCTTCTGGACTCTCCGCGGTCTCGACGTTCTTCGCCTTCCGCGCAGCGCCATCTTCGCGGCTCCTCGACACCGTGCC…
TGRH_RP1_hgx5825v1_pB35_A-103	5p 3p	141838007 / 141838003	TGGT1_315290	hypothetical protein	D	2571	3833	IF	Sense	99.2 / 99.7	CGAAGCCCAGCAATACGCAGACACGCCTTCACTGTACAGAAGTTCTCGTGCTTCTGGGGCGCCTCAGTGTTCCTCGAACATGAACATTGGACAAGAATCCCCATTCTCTGGAGTGGGAAGCGTGCCTCGCGAACATCTGCCAGAAGCAGGTCCTGAAGGAGAAGGGCGAGGTCACGGTGTCATCGGGTCTGCCTCTGGATCGATGGAGCGCATATCCTTCCCTCCTACGTGTGAGGCGTTGCGCGTGGCGAATGGGAACTTGCATGCAACAGGACACCTGCGGCAGGTGGCCGCGTCGCAACATCAAGCAGACATGCGGGAGAGAAGTGGAGGCATGCTGTTGCTTTCCTTCAATCCGATCGGAGGCATGGGTGAGGCAGCAAGAAACGGCGAGATTCC…
TGRH_RP1_hgx5825v1_pB35_A-188	5p 3p	141837874	TGGT1_290170	PPKL	C	360	818	IF	Sense	99.1 / 98.9	CTTCGGCGGCGCCACCGGCGGAGGGAGCTTGAGCGCGGAAGAGCTGTATCTGCTGGATCTCCGAAAGGATCCAGAGCTGCAGTGGATGCCAGTGCCGCTTCAAGGCATCACGCCGGGGCGGCGGTACGGACACTCGATGGTCTACAACAAACCAAACATCATCGTCTTCGGCGGCAACGATGGAGAAAGACCGCTCGCGGATGTCTGGTTCATGGATGTCGAGAAATCTCCTTTTCGCTGGGAGGAAGTGGTTTTCGAGGCTCAGGCACGACGCCCCCCTCCCAGAGTTTACCACGCAACTGAGGTGTGTCGAGAAGGACCTGCGAGTGGAATGATGGTCGTATTTGGCGGCCGCAGTACGAGCAGCAGAAGTTTAAACGACACCTGGGGTCTGCGCCA…
TGRH_RP1_hgx5825v1_pB35_A-55	5p 3p	141838172	TGGT1_290170	PPKL	C	1299	2506	IF	Sense	99.7 / 99.4	GCAAAATGGGAGAGACGAAAAGCCAAGGACTTCTCTGCCTCAGACCCAGGGGGCGTCGCCGCCGACACAGCAGGGACAAATGCCTGCGCAGCAGTCCTCGCAGGGTGGGTCGGCGCCTCTGAGGCCTTCCTGGACTTTTGCTCAGAGGAGTCAGACCAGACAACTCGCAGACATAAAACTCGCTTCTCACGTCTCGGTCGTTCATGAGACTGGCGAAGATTTCTCCTCTCTCGTTCGTCGGATTTCGATCGACCGTCTCGAGGAAGAGGGGAAGAAAATAAACAAAGAAGCTTCTCTGCAGGAGCCTCTTCCTACCGCCTCGGAGTCGAAGCGCGACATGTTTGCAGACAGAATTCTCAAGCTTCTTCTCCGACCTCTGATCACTCAGCAAGAAGTCTA…
TGRH_RP1_hgx5825v1_pB35_A-114	5p 3p	141838172 / 141837961	TGGT1_290170	PPKL	C	1497	2630	IF	Sense	85.0 / 68.7	CGTTCATGAGACTGGCGAAGATTTCTCCTCTCTCGTTCGTCGGATTTCGATCGACCGTCTCGAGGAAGAGGGGAAGAAAATAAACAAAGAAGCTTCTCTGCAGGAGCCTCTTCCTACCGCCTCGGAGTCGAAGCGCGACATGTTTGCAGACAGAATTCTCAAGCTTCTTCTCCGACCTCTGATCACTCAGCAAGAAGTCTACGCCACTTTCAACACAGACGCTCCCTTCGCGATCTCCTGGAACGATGTAACATATCTGTGCGATGTAGTGCTGGACATCGTGAAGAACGACGACATGGTCTTGCATCTCCGCGCTCCAATCAAAGTCTACGGGGATATTCACGGCCAGTACTACGACTTGATGCGACTGTTCCACTTGTACAAAATGCCTGTCGAAGA…
TGRH_RP1_hgx5825v1_pB35_A-149	5p 3p	141838172	TGGT1_290170	PPKL	C	1497	2630	IF	Sense	99.7 / 100.0	CGTTCATGAGACTGGCGAAGATTTCTCCTCTCTCGTTCGTCGGATTTCGATCGACCGTCTCGAGGAAGAGGGGAAGAAAATAAACAAAGAAGCTTCTCTGCAGGAGCCTCTTCCTACCGCCTCGGAGTCGAAGCGCGACATGTTTGCAGACAGAATTCTCAAGCTTCTTCTCCGACCTCTGATCACTCAGCAAGAAGTCTACGCCACTTTCAACACAGACGCTCCCTTCGCGATCTCCTGGAACGATGTAACATATCTGTGCGATGTAGTGCTGGACATCGTGAAGAACGACGACATGGTCTTGCATCTCCGCGCTCCAATCAAAGTCTACGGGGATATTCACGGCCAGTACTACGACTTGATGCGACTGTTCCACTTGTACAAAATGCCTGTCGAAGA…
TGRH_RP1_hgx5825v1_pB35_A-59	5p	141838165	TGGT1_292020	GCC2 and GCC3 domain-containing protein	C	18312	No Data	IF	Sense	94.7
TGRH_RP1_hgx5825v1_pB35_A-74	5p	141838165	TGGT1_292020	GCC2 and GCC3 domain-containing protein	C	18312	No Data	IF	Sense	94.7
TGRH_RP1_hgx5825v1_pB35_A-225	5p 3p	141838165	TGGT1_292020	GCC2 and GCC3 domain-containing protein	C	18333	19119	IF	Sense	99.8 / 99.6	GGTACGGGGTGACGGCGGCGTCCTGCAGAGGGCATTTAAAGCTTCCCAGAACTCTGCTTCGAAACGAAGCTCGCGTGCATTAGGCGATGCCATAGGTGAAGAGCAGGGCCTCTCATTCTATCAGACCACGGCAGCTCCTTGGCTGCAGCCGGACATTCGCCAGGAGCTCGAGAAAATCGTGACTCTGCATCCGTGTGTCAGCTGCTATAAGCACATGTACTGCCCAGGTCTGTGGATGGATCCGCCTGTGAATCAAATCCACATGCCGCCTCAACATTGCCCGGAGGGGTCAACTGTGCCTTTGTCCACAGCGCTGTCGGACAGTGTGGAAAAGTGTCTGTGTATGGCCGGGTACGCCGTTGTGGAGGGGTCGACCGGCGGTACACATGAGGACAACGC…
TGRH_RP1_hgx5825v1_pB35_A-374	5p 3p	141838233	TGGT1_247790	VRR-NUC domain-containing protein	D	3387	4013	IF	Sense	99.4 / 99.5	TGGCGGTCACCCAACGTTCGTCCGAGAGCGAGGAAACGCGACAAGCAACCATGAGCGACGAACGGACGGTGGAGGAGGCCTCACAAAGGGTCGAACATCCGTGGACGAACAAGACAGTGGGGATGGGCAATGGGACGGTGGACTCGACGAAGAAGGAAGTGGGGACGATAAAGGCGGCAGTCGCATTGCTGCAAGAACGGTCACATCCCAACAGCCAGGAGCCCCGCCTTCACGGAGAGAAGCAGAAAGGCTGTCTTCGACTGAGGGAGATGCCGTTCTTGCTCGCAGAAAGGACGAGGACGGCGTCGAGCGTGCAGTTTCTTCAGAATTGCACTTGTGGGGTCGAGTCGGCGAGAAAAGGATCTGTGAAACATGTGGCGGGGCAGCGGTGAGGAAGCC…
TGRH_RP1_hgx5825v1_pB35_A-123	5p 3p	141838233	TGGT1_247790	VRR-NUC domain-containing protein	D	3387	4013	IF	Sense	99.2 / 99.3	TGGCGGTCACCCAACGTTCGTCCGAGAGCGAGGAAACGCGACAAGCAACCATGAGCGACGAACGGACGGTGGAGGAGGCCTCACAAAGGGTCGAACATCCGTGGACGAACAAGACAGTGGGGATGGGCAATGGGACGGTGGACTCGACGAAGAAGGAAGTGGGGACGATAAAGGCGGCAGTCGCATTGCTGCAAGAACGGTCACATCCCAACAGCCAGGAGCCCCGCCTTCACGGAGAGAAGCAGAAAGGCTGTCTTCGACTGAGGGAGATGCCGTTCTTGCTCGCAGAAAGGACGAGGACGGCGTCGAGCGTGCAGTTTCTTCAGAATTGCACTTGTGGGGTCGAGTCGGCGAGAAAAGGATCTGTGAAACATGTGGCGGGGCAGCGGTGAGGAAGCC…
TGRH_RP1_hgx5825v1_pB35_A-184	5p 3p	141838233	TGGT1_247790	VRR-NUC domain-containing protein	D	3387	4013	IF	Sense	99.4 / 99.5	TGGCGGTCACCCAACGTTCGTCCGAGAGCGAGGAAACGCGACAAGCAACCATGAGCGACGAACGGACGGTGGAGGAGGCCTCACAAAGGGTCGAACATCCGTGGACGAACAAGACAGTGGGGATGGGCAATGGGACGGTGGACTCGACGAAGAAGGAAGTGGGGACGATAAAGGCGGCAGTCGCATTGCTGCAAGAACGGTCACATCCCAACAGCCAGGAGCCCCGCCTTCACGGAGAGAAGCAGAAAGGCTGTCTTCGACTGAGGGAGATGCCGTTCTTGCTCGCAGAAAGGACGAGGACGGCGTCGAGCGTGCAGTTTCTTCAGAATTGCACTTGTGGGGTCGAGTCGGCGAGAAAAGGATCTGTGAAACATGTGGCGGGGCAGCGGTGAGGAAGCC…
TGRH_RP1_hgx5825v1_pB35_A-264	5p 3p	141838233	TGGT1_247790	VRR-NUC domain-containing protein	D	3387	4013	IF	Sense	99.3 / 99.3	TGGCGGTCACCCAACGTTCGTCCGAGAGCGAGGAAACGCGACAAGCAACCATGAGCGACGAACGGACGGTGGAGGAGGCCTCACAAAGGGTCGAACATCCGTGGACGAACAAGACAGTGGGGATGGGCAATGGGACGGTGGACTCGACGAAGAAGGAAGTGGGGACGATAAAGGCGGCAGTCGCATTGCTGCAAGAACGGTCACATCCCAACAGCCAGGAGCCCCGCCTTCACGGAGAGAAGCAGAAAGGCTGTCTTCGACTGAGGGAGATGCCGTTCTTGCTCGCAGAAAGGACGAGGACGGCGTCGAGCGTGCAGTTTCTTCAGAATTGCACTTGTGGGGTCGAGTCGGCGAGAAAAGGATCTGTGAAACATGTGGCGGGGCAGCGGTGAGGAAGCC…
TGRH_RP1_hgx5825v1_pB35_A-334	5p 3p	141838233	TGGT1_247790	VRR-NUC domain-containing protein	D	3387	4013	IF	Sense	99.4 / 99.5	TGGCGGTCACCCAACGTTCGTCCGAGAGCGAGGAAACGCGACAAGCAACCATGAGCGACGAACGGACGGTGGAGGAGGCCTCACAAAGGGTCGAACATCCGTGGACGAACAAGACAGTGGGGATGGGCAATGGGACGGTGGACTCGACGAAGAAGGAAGTGGGGACGATAAAGGCGGCAGTCGCATTGCTGCAAGAACGGTCACATCCCAACAGCCAGGAGCCCCGCCTTCACGGAGAGAAGCAGAAAGGCTGTCTTCGACTGAGGGAGATGCCGTTCTTGCTCGCAGAAAGGACGAGGACGGCGTCGAGCGTGCAGTTTCTTCAGAATTGCACTTGTGGGGTCGAGTCGGCGAGAAAAGGATCTGTGAAACATGTGGCGGGGCAGCGGTGAGGAAGCC…
TGRH_RP1_hgx5825v1_pB35_A-9	5p 3p	141838233	TGGT1_247790	VRR-NUC domain-containing protein	D	3387	4013	IF	Sense	99.4 / 99.2	TGGCGGTCACCCAACGTTCGTCCGAGAGCGAGGAAACGCGACAAGCAACCATGAGCGACGAACGGACGGTGGAGGAGGCCTCACAAAGGGTCGAACATCCGTGGACGAACAAGACAGTGGGGATGGGCAATGGGACGGTGGACTCGACGAAGAAGGAAGTGGGGACGATAAAGGCGGCAGTCGCATTGCTGCAAGAACGGTCACATCCCAACAGCCAGGAGCCCCGCCTTCACGGAGAGAAGCAGAAAGGCTGTCTTCGACTGAGGGAGATGCCGTTCTTGCTCGCAGAAAGGACGAGGACGGCGTCGAGCGTGCAGTTTCTTCAGAATTGCACTTGTGGGGTCGAGTCGGCGAGAAAAGGATCTGTGAAACATGTGGCGGGGCAGCGGTGAGGAAGCC…
TGRH_RP1_hgx5825v1_pB35_A-116	5p 3p	141838233	TGGT1_247790	VRR-NUC domain-containing protein	D	3387	4013	IF	Sense	99.1 / 96.2	TGGCGGTCACCCAACGTTCGTCCGAGAGCGAGGAAACGCGACAAGCAACCATGAGCGACGAACGGACGGTGGAGGAGGCCTCACAAAGGGTCGAACATCCGTGGACGAACAAGACAGTGGGGATGGGCAATGGGACGGTGGACTCGACGAAGAAGGAAGTGGGGACGATAAAGGCGGCAGTCGCATTGCTGCAAGAACGGTCACATCCCAACAGCCAGGAGCCCCGCCTTCACGGAGAGAAGCAGAAAGGCTGTCTTCGACTGAGGGAGATGCCGTTCTTGCTCGCAGAAAGGACGAGGACGGCGTCGAGCGTGCAGTTTCTTCAGAATTGCACTTGTGGGGTCGAGTCGGCGAGAAAAGGATCTGTGAAACATGTGGCGGGGCAGCGGTGAGGAAGCC…
TGRH_RP1_hgx5825v1_pB35_A-339	5p 3p	141838182	TGGT1_247195	MIC15	D	2751	3181	IF	Sense	99.1 / 99.3	CAAAGATTTGACGCCGAGTGCACTTCCACTTACTGAAAGAGAACCACACTGCCTCAACAGCTTTTCTGTGAAGCCGGATGCCTCGACAGTTGACGACCGGGATTGCCAAGATCAGTGCGCGAGTCTGTTTGCCACCAGATGCAGGCAGTCGTTCTATAAGTGGTTGTGCGTGGCCCAGGGGCTACCGGAATGCTACATTCCGAACACGGATTCTTTCACATGTCAAATCGACACCAATCCCTCTGCGTACAACTATTCGTACGGCTCGTGCGGCTGCTCCGGGGCGTACCCGCCGTGTTCGCGCAACGAAGCCAATGCCACCAGGCTTGACTGGATTACGGCCTTCAGAGCTCTAAGCCACAAGAAGGGCGTTGTGGTGGCCAGAGGGAAGCAGGCGCT…
TGRH_RP1_hgx5825v1_pB35_A-289	5p 3p	141838028 / 141838024	TGGT1_246720	hypothetical protein	D	384	1495	IF	Sense	99.8 / 99.6	GGTTCCTCTTCCGAATACCTCAGCACGCGACCGCGACTCGGAACAAGGCGAGATCCGCGACGAACGCTGTGTCTATACACCCGAACTGACAGACGCGATCCGCAGACTGTACGCGCAATGGGATCGGTCCTGCTTGCGCGACTGGCAGTTCAAAGAGTCTCTGCAGCGTCTGGGGGTTTGCGTGACGCCGGAGTTCGAGAGATTGCTGTCGACCTATGGCCCGAGCGGTTGCGTTTCCTTTTCGCAAGTTATGCAGACTTTGATGATGAGCGACAGTGGGTTTCTAGCCTCGTCGTCGCTGCGCCGGTCGCGCAACCGGAGTGCGGCGGACATTCCCCTGCCGCCCGTCGCGGACCGTCTGCCCTTCTATGAACCACGCAGGAACCCAGTGACTTGGTC…
TGRH_RP1_hgx5825v1_pB35_A-221	5p 3p	141837835	TGGT1_288860	RuvB family 2 protein	D	264	1334	IF	Sense	98.9 / 99.0	CGCCATCGCCATGGCAGTTGCCAAGGAGCTCGGAGAATCGACGCCGTTCACGCACATCAGCGGCAGCGAAATTTTCAGTTTGGAAATGTCAAAGACGGAGGCGCTTACGCAGGCCTTTCGGCGGTCTATAAACGTCCTCATCAAGCAGGAGGCAGAAATCATTGAAGGAGAGGTCGTCGAAATCGAAATCAACAGGCAGACCAGTGCGAAGGCAGGTCAGCCGTCTGCGCGCACTGGCCGCATGATGCTCAAAACCACCGAGATGGAGACGCTCTACGACCTCGGTGCCAAAATGATAGATGCACTTACAAAGGAAGGCGTCACTGCCGGGGACGTCATCACCATCGACAAGAGCACAGGAAAGGTGACTCGCGTCGGACGAGGTTTTTCGCGAGCGAA…
TGRH_RP1_hgx5825v1_pB35_A-310	5p 3p	141837835	TGGT1_288860	RuvB family 2 protein	D	264	1334	IF	Sense	98.9 / 99.0	CGCCATCGCCATGGCAGTTGCCAAGGAGCTCGGAGAATCGACGCCGTTCACGCACATCAGCGGCAGCGAAATTTTCAGTTTGGAAATGTCAAAGACGGAGGCGCTTACGCAGGCCTTTCGGCGGTCTATAAACGTCCTCATCAAGCAGGAGGCAGAAATCATTGAAGGAGAGGTCGTCGAAATCGAAATCAACAGGCAGACCAGTGCGAAGGCAGGTCAGCCGTCTGCGCGCACTGGCCGCATGATGCTCAAAACCACCGAGATGGAGACGCTCTACGACCTCGGTGCCAAAATGATAGATGCACTTACAAAGGAAGGCGTCACTGCCGGGGACGTCATCACCATCGACAAGAGCACAGGAAAGGTGACTCGCGTCGGACGAGGTTTTTCGCGAGCGAA…
TGRH_RP1_hgx5825v1_pB35_A-273	5p 3p	141838362	TGGT1_288940	hypothetical protein	N/A	9549	9088	??	AntiSense	98.4 / 98.1	TTGTGGCGAGGCAGGCAGCGGCGCGAGCCAAGAAGCTGCACTTTTGAGTTTCTCAACGGCCTTCAACGTAGAGAGAAGTGAAGCTGAAACCGCAGACGACGATTCAGTGTTAGCGGAAACTGAATACGGAGGCAGGCTTTCACGAGGCCACTCTTGTTGGCTCGAGGCGTCGCTAGTGTGCTCGTGTAGGTTGCGAAGAGCCCCTGCATGTGCTGTCTGGCTGCCGCCTCCGTCACGCGTTTTTGGAACGTATGCCGGCAACGCCAACTTCCTCATCAGGAGAGGTGACGCCATCAACAGGTTCAGCGCGTCGATGTTTCCCTTGTCCGATGCGTCTTTCCTTTGCCTCGTCTCGCCACCTCTCTGTCTGACGACGTCGTCATTGTCTCGCCGGGCGTA…
TGRH_RP1_hgx5825v1_pB35_A-32	5p 3p	141838327	TGGT1_287980	FHA domain-containing protein	D	1767	2471	IF	Sense	86.9 / 99.3	GGGCCAGATGCCAGCAACGGCAGCTGCGACGGACGATGAAGACGCGTGCGGGACTCAGAGGCCGAGAAGAAATGAAGGCTTGCGACAGTCACCGTCATTCGGTGCGCTCCCAGATCCTCTGCTAGTGGCCGACTGTTCTCTCCCAGCACCTGCGCCTGCCACTCCGCGACAATCGTCTGAGGCCCCGAACAACGCCTATGGCTGCTTCCTCCCCCAGCGCCCCGCCTGTCGGATATGTTTGTGCGAGGCGCCAGACGAAGACGATGCAGAGAGCAGAAACAATCCACTCGTCGCTCCTTGCCGCTGCAAAGGAAGCATGCAACACGTTCACCTCCAGTGCCTGCGGACGTGGATGGAAGGCCGGCTGAACATACGCAGCGATGGAACAACAGTCGGCTA…
TGRH_RP1_hgx5825v1_pB35_A-110	5p 3p	141837992	TGGT1_286270	hypothetical protein	N/A	4949	4647	??	AntiSense	99.0 / 99.0	CGAGCCGAGCTGCTAGGCACCCGCTGCCGCAGAGCCCGAGATGCGACAAGAGGAGCGAACAAGTCTTCCTGGACACCCACAGATGAAACAGACAAATGCCTGTCTTCTTCCTCGATCTCTGCCCTCTTCTCCTCTCTGTATTGCTCTCTGTCTTCCTTTCTGTCTTTCTGTCTATCTTCCTCTCTGTTTGTGCCAGTCTGTACACCTCGGGTCCTGCCCTGGCGTCTATGCCGGTTTCTCTGTGTGTCTTCGTCTGTGTAGGTTCTGCGCTTCGTTTGCCGCCGGTGGGGCAGAGTTTGTGTG
TGRH_RP1_hgx5825v1_pB35_A-169	5p 3p	141837886	TGGT1_224520	IMC8	D	-112	945	IF	Sense	100.0 / 99.7	CTCCCTGTCTTCCATTCTGGAAGGCGTTTTAGAAGGTTCCCGCCTTAACGGTTGTCTCCCTCAAGGCCCTTCCATTTCGCTTTCAAACGACTCGGCAAAGCTTCCTCTCAGAATGTATTCCAGCAGACCGTATCCTGGGGCTGCCAGTGCTCCTGGCGTCCCGCCAATGTCGTCGCAGTATGCTACCTCTCTTCCTCCGAACTCTTTCATCTGCGCGGGTCCTCCACCCGAAGGTGCAACCCTTCTTGACCCTGTACTCGAGGAACGGATTGTGGAGGTGATAAAGGAGAGAGTGGAGAACCGGTTTATTGAGGTCCCAGAGGTTCATTACGTAGAAAAGGTCGTCGAAGTCCCTCACCCAGTCATTGAAGAGAAAGTCGTTCATGTTGTGAAACCAGT…
TGRH_RP1_hgx5825v1_pB35_A-45	5p 3p	141838015 / 141837861	TGGT1_224610	GYF domain-containing protein	D	2496	3679	IF	Sense	97.4 / 99.7	CGCTCTTAGAGACACACAGGATCCAGGGCTGAGAAAAGAAATGTTGCAGTGGAAATACGTGGATGATTTCAAGGTTCTTCAAGGGCCCTTCTCGAGTCAGCAAATGCTGGACTGGATACGAGCAGGCTACTTCGAGGAAGATGCACCGATCTGCCCAGCTGATGAAACTTGTCGTCTCCAGCCGCTTCGCCTGGTCGTGGGGAAGATTCGGCAAGATGCGGAAGAGTTTCGGCGCAAGAGCCACGCCTTTGATTCGAGCAAGGTAGAGAAGGGCAACGAGAATTCTCCAGGCTCGAGACGGGGCTCCCCCCTCTCATATGAGCGACCAGCGGCGCCTAGCCCTGAGGGCCGAAGGCGTGAAGAGGATCGGAAAAAGGGAGGCGATAAAAGGCTGCATAA…
TGRH_RP1_hgx5825v1_pB35_A-198	5p	141837861	TGGT1_224610	GYF domain-containing protein	D	3207	No Data	IF	Sense	99.2
TGRH_RP1_hgx5825v1_pB35_A-165	5p 3p	141837888	TGGT1_240520	hypothetical protein	D	672	1189	IF	Sense	100.0 / 100.0	GGGGTGGGTAGATGACAGACAGCCATCTGGTCGTGAACAGCAACTTATTCGTGACTCTACGAACGAAGCGAATGAACCAAGGACGATTGGCGACAACTCGGGCAGTCAAGCCGATGGAACATCACCGGGCTCTGAGAAGGCGGAATTGACGGCCCAAAGGGGTTCTGACGGCCTAGCGCCTCAGGGTGAAGGGATGGTCATAATGACTGGTACCTGTGCGTCCCACCTTGATTCACTGGCGGAAGCCGTTATCGCCGCTATGTGGGAGGACCACATGAGGAAGTTACTCGGGCGAGACGGTCGCGGATATTCCGGTTGGGTGGTACTGGCGTTCATGGACTTGGAAATTCACATTATGACGCCGATAATGAGAGAACGGTACGCGCTCGAGGAGCTGTA…
TGRH_RP1_hgx5825v1_pB35_A-376	5p 3p	141838064	TGGT1_239910	cyclin-dependent kinase	D	-208	506	IF	Sense	100.0 / 100.0	GAGGGTTTACTGGCGTGTCTACGCTTTGAACCACGTGGGATTATCAGTGAAAGAAGATCCAAGGGGAAAGTGCGGATTGCGCGGACCCCCGTGGCCGTTCTCAAGGCAGTAAGGACCGCATCGCTAAGGACAACGGAAGGACAACTTCACCACACTGATAATAGACCGGATTCTTTCTGCCGCTCCGTTGTTGAGACAAAGCCTGCGGATGATGGCTCCCGTCACGTGCACAATGAGCAAAAGTCCCAGAGGCGGCGTACAGTGTCGGCCTTTGAAGGCGGAGGATCATCCGTTCAGCGGATCCACTGTGTCACGTACTGCAAGAACCAGTCGTACTGAAAGCGGACACCCTGCTGTATGTGCGACCTCTCAATCTTCAGGAACTTGCCGCTTAGTGTC…
TGRH_RP1_hgx5825v1_pB35_A-150	5p 3p	141838064	TGGT1_239910	cyclin-dependent kinase	D	-166	539	IF	Sense	100.0 / 99.8	ATCAGTGAAAGAAGATCCAAGGGGAAAGTGCGGATTGCGCGGACCCCCGTGGCCGTTCTCAAGGCAGTAAGGACCGCATCGCTAAGGACAACGGAAGGACAACTTCACCACACTGATAATAGACCGGATTCTTTCTGCCGCTCCGTTGTTGAGACAAAGCCTGCGGATGATGGCTCCCGTCACGTGCACAATGAGCAAAAGTCCCAGAGGCGGCGTACAGTGTCGGCCTTTGAAGGCGGAGGATCATCCGTTCAGCGGATCCACTGTGTCACGTACTGCAAGAACCAGTCGTACTGAAAGCGGACACCCTGCTGTATGTGCGACCTCTCAATCTTCAGGAACTTGCCGCTTAGTGTCCTGTATTCCGCAATCTCCAATAGCCCCTTCTTGTTATGGTTC…
TGRH_RP1_hgx5825v1_pB35_A-311	5p 3p	141838210	TGGT1_230850	TSC3	D	246	1149	IF	Sense	98.9 / 98.5	CGCTGTGCCTCGGACCCTTTCTTCTACGGTCAGTTCCGCGCAAACTGCTTCCCGCACTTCGCCTGGCACTTCTCTCGGGGTGGGAAGCTCTCTACCAAGCCGCTTTGTCGATGTTTCTTCGGCGAATCTCCATGGCGTCCAGCTCCCGACGACGAGCTGTGCGCAGCTGCCAACTGTCCAGTGGCCTGAGAACTCGAGGCCAAGACCAGGCGCTGTTTCGCCCACAGACGCCGAACTGCTTTTGAAAGCTTTGGGTCAGAAGCCCGATCCGCGGAAAATCGAGACCACTGGCCTCGAAAGTGGGAAAAGTCACCTGCGAATCCCCACCAGCAGCACCGTGTGGTCGGGACCCGTGCCATCTGAGACCGTGACGAAGCACTATGTGACTTCGTCCTCTCC…
TGRH_RP1_hgx5825v1_pB35_A-182	5p 3p	141838038 / 141838034	TGGT1_216590	HEAT repeat-containing protein	D	1257	2846	IF	Sense	99.4 / 99.3	CATGGATCCTTCGCAGCTGGAAGACGACAACGCAGAGGTAGCGGACGAGGCTCGAGACATCAAGCCGCGGTTCCACAGACAGTCGGGGCCGGAGGGCGCGAGCGAAGAAGAGGAGGAAGAAGACTCCCGCGGAACTTGGGGAGACGGCTGGTCGGTTCGGAAGGGCAGCGCACTGGCCCTGGACCATATCGCGTCTGTGTACCGCGAGGCGGTGTTGCCCGAGGTACTCCCGCTGATCGAGGCGAGTCTCGTCGACGCGAACTGGGAACGGAGAGAGGCCGCCGTGCTCGCTCTCGGTGCGCTGGCGCAGGGCTGCCAAGACAGTTTGGAGCCGTACCTGCCGAACGTCCTGCAGTTTCTCTTGAACCTCTGCGACGACCCCAAGCCGCTTCTGAGAAG…
TGRH_RP1_hgx5825v1_pB35_A-92	5p 3p	141838038 / 141838034	TGGT1_216590	HEAT repeat-containing protein	D	1257	2846	IF	Sense	99.5 / 99.0	CATGGATCCTTCGCAGCTGGAAGACGACAACGCAGAGGTAGCGGACGAGGCTCGAGACATCAAGCCGCGGTTCCACAGACAGTCGGGGCCGGAGGGCGCGAGCGAAGAAGAGGAGGAAGAAGACTCCCGCGGAACTTGGGGAGACGGCTGGTCGGTTCGGAAGGGCAGCGCACTGGCCCTGGACCATATCGCGTCTGTGTACCGCGAGGCGGTGTTGCCCGAGGTACTCCCGCTGATCGAGGCGAGTCTCGTCGACGCGAACTGGGAACGGAGAGAGGCCGCCGTGCTCGCTCTCGGTGCGCTGGCGCAGGGCTGCCAAGACAGTTTGGAGCCGTACCTGCCGAACGTCCTGCAGTTTCTCTTGAACCTCTGCGACGACCCCAAGCCGCTTCTGAGAAG…
TGRH_RP1_hgx5825v1_pB35_A-281	5p 3p	141838349	TGGT1_217660	Tctex-1 family protein	N/A	-553	-189	IF	Sense	97.5 / 97.5	GGTCTCTCCAAAAAGGTGTGTAGATGCCCAAAAGTGCGTAATCCCTCAGCAGACAGTTTTCACGGGGCAAACGCGAATAGCCAAAACCTGTGGAAAATTAGTAATGTATCCGTGCGCAAGTTGTGCTTCATACCAGGCGTCTGGTCAGGCGTGCAGTAGTTTCTTGCATGTGCACTTCGACTCTCCCCATCTGTTCGTTTGCGGCCATTGGACGCAGGTGAAGTGGTCCGTCGAGGAAGTGGAGCGGGTTATTCTTGAGGTGATTGAAGGTCAGAGCGCGCGCACTCTTCTGAAGTTCTCCTCATTTCCCATGCCCGTTCGAAACTCCACTTCTCACCAAGCCGCACAGACTGCACTTGCCACCA
TGRH_RP1_hgx5825v1_pB35_A-34	5p 3p	141838278	TGGT1_298600	leucine zipper-like transcriptional regulator	D	1083	1824	IF	Sense	100.0 / 100.0	CTCAGCAACGCCGTCTTCACCTGCAGGCGAGCTCGCGTCTGCCCGAGGAAGCTGGGACTCCAGTGCCTCCAGGGTGCCTCTCGCACGAGCTGGGCGAATGGGCTACTCGAATGCAGGTGCAGGCGATGCGCCACCTGGCATCACGGACTCCATGGTGTGCGGAAATGGGGGCGCCTCTGGTGGTGGAGCCTACGTGTGGTACCCCATCGACTCTACCGCGTCTTCCACCTCGTCTTCCAGCACAACCCCTAGACGAGGAAGCAATGGCGGAGCAGGTTGCTGTCGCGTGGCGACACTCGGATCCGGCAGAGGGGGCCGCCTGGATTCAAACGATGACGGCGGGTGCAACTATTGCCGCGGTACCCACGGGGCTGGCGGCGGAGCGCTGGCGACCGGCTA…
TGRH_RP1_hgx5825v1_pB35_A-119	5p 3p	141838278	TGGT1_298600	leucine zipper-like transcriptional regulator	D	1083	1824	IF	Sense	100.0 / 100.0	CTCAGCAACGCCGTCTTCACCTGCAGGCGAGCTCGCGTCTGCCCGAGGAAGCTGGGACTCCAGTGCCTCCAGGGTGCCTCTCGCACGAGCTGGGCGAATGGGCTACTCGAATGCAGGTGCAGGCGATGCGCCACCTGGCATCACGGACTCCATGGTGTGCGGAAATGGGGGCGCCTCTGGTGGTGGAGCCTACGTGTGGTACCCCATCGACTCTACCGCGTCTTCCACCTCGTCTTCCAGCACAACCCCTAGACGAGGAAGCAATGGCGGAGCAGGTTGCTGTCGCGTGGCGACACTCGGATCCGGCAGAGGGGGCCGCCTGGATTCAAACGATGACGGCGGGTGCAACTATTGCCGCGGTACCCACGGGGCTGGCGGCGGAGCGCTGGCGACCGGCTA…
TGRH_RP1_hgx5825v1_pB35_A-348	5p 3p	141837920 / 141838048	TGGT1_306430	hypothetical protein	D	1665	2818	IF	Sense	99.0 / 97.8	CTCGAGCTTTCTGCCCAGTCTCGAGTGCTGCAGCTCGGGCAAGATGTCGGCTGTCTCCACCGCTGGAGAGGACGCGTGGTTGAGCTTGGTCGAGATGAATTTATTCAAAGAGTTGACGCATCTGTCTCTCCGCGTGCGAAAGAGCTCCGACGAAACTCTGAAACTCCACCTCGCCCAACAACTCGCAACTTTCCAAATCTTCAGTGCCAAGAAAATGGAGGCAAATTCGGCGCTCGAGAAACAGTGCATGCAACTGCAAGAACAGCTCGCGAGTATCTCTCATCTTTTCGACGCCTCGCAAGCCGAAATTGCGCGCTTTGTGGAGGAGACGAAGGAGAAGCAGCAAGAGACTCTGGAGAAGACGCTGGCGGCGCATGCAGCCGAGGCGGAAGAGGTGGT…
TGRH_RP1_hgx5825v1_pB35_A-88	5p 3p	141838048	TGGT1_306430	hypothetical protein	D	2199	2565	IF	Sense	99.5 / 99.5	GCTTCGGCAGCTGCAGAGCTTGTACGAGGAAGTTCGAAGCCAAGTGGGGGAGGCCGTTGGACGCTGTGGCGAAGTTGAAGGCCGCGAAAAGCAAGAGCGAGAGGGTCGGTGTCTCCTCGAGCAAAGGACGGAGGAACTGCGAGCGGAAGTTGCGAAACTCCGAGAGAGAGATGTCTCGCACTCTGCGGTGCTAAGGGAGCGAGAGGCGCTGCTCGCGGAACTGCAGGCCCAGAAGGCGGCTCTTCAGGAAACAGTTACGCAGCAGAAGGCGAGGGAGGTCCGACTGGAGGAGGAGCTGAACACGGCGATCCAAGAAATTCACCGAGGGAACGACATCATCGCGAAACTTCAGCAACATATTCGCACC
TGRH_RP1_hgx5825v1_pB35_A-93	5p 3p	141838029	TGGT1_259210	C2ORF60	D	1191	2106	IF	Sense	98.5 / 98.7	CTCTTCGTGTTGCTGCTCCGCGTCATCGTCTCTGTCTGCTTCTTCTCCTTTGTCTTTGTCGCAGTCTGCTGCGTTTTCTGCTTCACCTGGTCCGAGTCAGTCAGTCGATTCTTCTTCCTCGGAGAGATGTCTGGCCACGAGTGTCAGCGACTCAGGTTTGCCTGCTCCCGCGCCTCAATCTCTCGGAAATATCGCATCGGGTGAATCGAATGGAAACGCAGAAAGAAGTGGAAAGGGGAGTTCAGCGATTGGCGCTTCTGCCGCCATAGTCAACTGCGGCGAACGAGCTTCAAGAGCACTAACGGCTTCCGCGGCTCCACGTGAGTGTGCCTCGCCCGTACGCGCAGGAGAGACAGGAAAGGCAAAGGCGCTGAGTGGCAGCTCTGCTGCAGTTTTCAA…
TGRH_RP1_hgx5825v1_pB35_A-313	5p 3p	141838029	TGGT1_259210	C2ORF60	D	1191	2106	IF	Sense	98.7 / 98.7	CTCTTCGTGTTGCTGCTCCGCGTCATCGTCTCTGTCTGCTTCTTCTCCTTTGTCTTTGTCGCAGTCTGCTGCGTTTTCTGCTTCACCTGGTCCGAGTCAGTCAGTCGATTCTTCTTCCTCGGAGAGATGTCTGGCCACGAGTGTCAGCGACTCAGGTTTGCCTGCTCCCGCGCCTCAATCTCTCGGAAATATCGCATCGGGTGAATCGAATGGAAACGCAGAAAGAAGTGGAAAGGGGAGTTCAGCGATTGGCGCTTCTGCCGCCATAGTCAACTGCGGCGAACGAGCTTCAAGAGCACTAACGGCTTCCGCGGCTCCACGTGAGTGTGCCTCGCCCGTACGCGCAGGAGAGACAGGAAAGGCAAAGGCGCTGAGTGGCAGCTCTGCTGCAGTTTTCAA…
TGRH_RP1_hgx5825v1_pB35_A-271	5p 3p	141838364	TGGT1_232080	hypothetical protein	D	14835	15573	IF	Sense	99.3 / 99.2	CGATGGGCAGGCCAAGGACAAGATCGGGGGGCCAAGTGCGGGGACGAAGGCGGCGGCAGAGGCCACAGTTGAACGTGTCGACCACAAGCTGTGGGGTAACTCATCACAAAAGCTTCGCGCAGCGGCGGCGTTCGCGTCCACCTTTCTTGATCACTTGCCGAAGAGCGTCTTTCTTTCCGTTGCAATTGAGTCGCTCCAAGTCTCCTTCCCTGCGACAACGGCGGTGCTCGCGGCCGCCAAGGTCCCCGTGTGGGTGCTGCCCTTCCCCACACGCTACTTAGCTGTTCCCGCGCATCGAATCCCGCTCAGAGCGGTGCCATATTATCGTCTCGGGTGCTGCAGTGCGTTATCTCACACGCCGACGGTCTGTCTCGATGTCATTGCGACTCTGTCCTGTGA…
TGRH_RP1_hgx5825v1_pB35_A-300	5p 3p	141838284	TGGT1_232510	hypothetical protein	D	165	878	IF	Sense	99.8 / 99.7	TCCACTCCAACAGCTTACGAGCGCCCAATTGAAGACTTCTTCTGGTCAATCCCCCGCGCTCTCTCCCGCCGTCTCGTCGCTGGTTCCCAACTCGCCGGGTGTGTGTACAGCGCCGCCGAGTCCCACTCCTGCACTGGTTGCGTCATCCTTGACAGCATCTCTTCTCACACGCGACGTTTCCTTCTGGTGCGGCAATCCTGCCATTGAGCGTCTGAGCGGAACATTGCGGTATTTCTTGACTCCTTCCCAGGCAACTGCGGAGCGTCTGCTGCGCAATCTCCCGCCGCCCGCTGCTGCGTCCCCCGCCAGCGGACTCCAGACTGCGGCCTCGTCGGTTTTTTTCCCGTCAGGTGGAGAAATCGGACAGGCCGGTCGTCTCATTCAGCCTTCTCCACCCGA…
TGRH_RP1_hgx5825v1_pB35_A-235	5p 3p	141837818	TGGT1_213580	hypothetical protein	D	105	388	IF	Sense	99.3 / 99.0	CGAGGAGATTGCAGAGAAAGAGAAGAAAGATGAGACAAAGGTCCCGATAAATGATGTCCACGCTGGGTGCACGGATCGCTCTTGTGCTCACTTGTGGTATCAGTGTTGCACCAGTTGTTTGTCAGAAGCGTGTCGCTTTCTTGGCATTCAGATCTGTTTTGGAGGGTGTGTGCACACGTGTGTAGCATGTCCAGTTTTCTGTTCACACAATTTTGATGTGAAGTGCCCTGCACATGTTTAAAACTCGATAGCCTTCCATCAAAAGTCGTCAAAGCTGAGGACTG
TGRH_RP1_hgx5825v1_pB35_A-120	5p 3p	141837981	TGGT1_213620	ABC1 family protein	D	2211	2792	IF	Sense	99.8 / 99.7	CGAGTCCGCACGTGACGCGAGCGGGAGTCTTCTTACAGGTGGTGGTCGCTGCGCTCTCCCCGCCTCTTCCCTCGTCTCGTCCACAGAACAGACTTTGTCTCTTATTTGCGAGACCGAGTCGCAGACGACTCGCCCTGGAGGCGACAGCTCAAATTCGTGGAGTGCTTCGGCGATAAACCCGTACGTCGACGCCTCATCGCATCCACCTCGAGACTCCATGGCGACCCGACTGGGTGAGTTGGCTGCGGAAATTGAGGCTCTTATAAATACGAGAAAGGAACTTCTGTCATGCGTGCACGATCGTTGTGCACGACGTCTGCTTCACGTGTGCCGTTGCCACGGGGGGCTGTACACGAAGCTCGGCCAGTACGTCGCGACGATGACGCACATCATTCCGGC…
TGRH_RP1_hgx5825v1_pB35_A-274	3p	141837805	TGGT1_297120	hypothetical protein	B	No Data	1789	??	Sense	99.5
TGRH_RP1_hgx5825v1_pB35_A-291	5p 3p	141837801	TGGT1_297120	hypothetical protein	B	54	1130	IF	Sense	99.1 / 99.0	TTCTGGACAAATACGTAGGAGTGGGAAGCTTACAATCGCAGTTCCAAGTCTCCGCCGTGCCAACCCTCTCTCTGTTGTCTTAAGCACAGACCAGCTGCCGTTGTCTTGCGCCGGCACGGGAGCGGTTCTTTTGGACCGCTTTTGCCCAGGAAGGGAAGTCTGTTTCCAGAACGTATTTTTTACCGGCGTTTTCAAAATGCACACCGAGTACAGCGCCCAGCAGGCGGATCGCTCCGTCCCGTCCTCGTCTTCCTTGTACCAGCACTACTGTCAGGAACTCGACTCGGAGCTGTCGCGTTACTCCCTCGACGCACTCCAGCAGCGTCAGCAAGAGTTGCAGCACGAGTTGGACCTCATGGATGAACGCGAGAAAAGTCAGTCTCTCTCTGCGCAGGCTGA…
TGRH_RP1_hgx5825v1_pB35_A-108	5p 3p	141837801 / 141837805	TGGT1_297120	hypothetical protein	B	80	1790	OOF2	Sense	98.9 / 99.8	AGCTTACAATCGCAGTTCCAAGTCTCCGCCGTGCCAACCCTCTCTCTGTTGTCTTAAGCACAGACCAGCTGCCGTTGTCTTGCGCCGGCACGGGAGCGGTTCTTTTGGACCGCTTTTGCCCAGGAAGGGAAGTCTGTTTCCAGAACGTATTTTTTACCGGCGTTTTCAAAATGCACACCGAGTACAGCGCCCAGCAGGCGGATCGCTCCGTCCCGTCCTCGTCTTCCTTGTACCAGCACTACTGTCAGGAACTCGACTCGGAGCTGTCGCGTTACTCCCTCGACGCACTCCAGCAGCGTCAGCAAGAGTTGCAGCACGAGTTGGACCTCATGGATGAACGCGAGAAAAGTCAGTCTCTCTCTGCGCAGGCTGAACTGAATAGAGAAACCGAGAAGAGGC…
TGRH_RP1_hgx5825v1_pB35_A-243	5p 3p	141837801 / 141837805	TGGT1_297120	hypothetical protein	B	438	1451	IF	Sense	98.6 / 99.6	CTCTGCGCAGGCTGAACTGAATAGAGAAACCGAGAAGAGGCAGCAGGCGTTTTACTCAACTCAAGGACAGCTATCTCAGACGTATCACAACCACCAGCCGCTGCGTGAGCAGCTTTCCGAACCGCAGTTTTTTGCTCGCGAGAACCAGCCCCAGCCCCGGCAAGACCACATAGAGCGACAAGAACGTTATTGCCAAAGTCCGCAGGAAGCCACAGTGCGTCAGAGTCCCCATGTACCGGAACCCGCGGAGAAAACACCGGCAGAACAGAGTGGAACAGCAAACGGACACCCAAATATCTTCGACAACCAAGTGCTTGAGGAACTCCGTCGCACCGGCAGAGCCGTCGTCCACACCACCGCTGGAACTTACGTCTTCTCCCCGTCAGAAGACGGCCAGAC…
TGRH_RP1_hgx5825v1_pB35_A-167	5p 3p	141838098 / 141838366	TGGT1_297210	hypothetical protein	D	2008	2950	??	Sense	78.9 / 99.0
TGRH_RP1_hgx5825v1_pB35_A-270	5p 3p	141838366	TGGT1_297210	hypothetical protein	D	2205	3351	IF	Sense	99.3 / 98.7	GGCGAGGTTGCATGCGGCTTTGGTGAAGATCGAAGAACTGGAAACTGAACAAACCAGTCGAGAGATCTGGACAGCTGAAGAGATGGAACGCCTCGCTGCAAAGGTCAGGGAACAAGAAGAACAGATCGGCGATCTAAGAGAGGCGATTCGTCGCCACGGAGAGACCGAGCAGCAGAGACGAGACGCATGGGAGATGGAGCGCGAGCGCGAGAGGGAAGAAACTGAGCTGCGAATCCGGGGGCGAGAGGAAGAGATCCTCGTCCTCCAAGAAGAGATGCGTCGCAGAGAAGAGGTCGCACGCGAGAGCGAGAACGAGAGAGCAGCTCTTGCAGTGAAGGTGAAGGAACAAGAGGCAAGCCTCGTCGCGCTCAGAGAGACACTGCAGCAGAGGGAGAGGAG…
TGRH_RP1_hgx5825v1_pB35_A-141	5p 3p	141837913 / 141837954	TGGT1_258410	PHIL1	D	-79	No Data	IF	Sense	99.0 / 78.9
TGRH_RP1_hgx5825v1_pB35_A-349	5p 3p	141837913	TGGT1_258410	PHIL1	D	-10	599	IF	Sense	99.8 / 99.8	TTTCGTGACGATGTCGCAGCCAAACCTCCAGTATGCCCACACGGGCGCAATTGAAGACTACTACCGCCTGCACGAGAATTCGGCATCAGATCGCCATCCCCTTGCGCAGGAATATTTTTCTGAGCGTATCCAGAGAGAACTGAATGCTCCAGTCATCGTCCACGATCGTGAACGTCCCCAACAGCCACCACATACCTACATTGCGGGCACGCCAGGACCGCTGCATTACGGAGTTCCATTGTCAGATGGGTGCGACCCTGGGGTATACGCAGTGTCGAACGCTCTGTTCGACGCAAGTGGAGCGTTTCGATCAATCCCTCTCAAACAGGGACCAGTCTTCCGTCGTCGACAACGCGGAGATTGCCAATCCGAATGGAGCAATGCTTTTGTCAGTAGGGT…
TGRH_RP1_hgx5825v1_pB35_A-239	3p	141838053	TGGT1_256910	hypothetical protein	N/A	No Data	3577	??	Sense	98.4
TGRH_RP1_hgx5825v1_pB35_A-347	5p 3p	141838138	TGGT1_261400	hypothetical protein	D	309	1086	IF	Sense	99.1 / 99.8	GGGGGACATGCTGCCTGCGATTGTCAATCCGCCACACCCGACGACGACTATCGTCAACGACCAGGGCGCCCCAATCGCGGATGCCGTGCAGACGCCTGCACGTCCGACTGGGGAGGATCTGGAGCGCGACCGTCTGTCCTTGTGGCCGGACTTGGACTCTCTCCACGAATCCGATCTCCTCTTCGACGTGCTTAAAACAGGCGTCCTCCGCGTCGCTGGGTTAGGCCCTCGCGGCGCCGACCTCCGCAGCGTCCCCGAGTTCCGCGGCCTCGTCGCAGACAGCGAACTCGCGGGCGCACAGACTGAACACGGCTTCAACTGGGGACAAGAGGGAAACTACTCCGTCGATCCTCCCATTGGTTACTTCCCAACTTACCTGCGAGCGATTGCAGAAAAACT…
TGRH_RP1_hgx5825v1_pB35_A-316	3p	141838203	TGGT1_236650	DDX17	B	No Data	576	??	Sense	99.6
TGRH_RP1_hgx5825v1_pB35_A-331	5p 3p	141838203	TGGT1_236650	DDX17	B	6	694	IF	Sense	99.7 / 99.8	CTCCGGCTACGGTTCATCCAGCGGGGGGGGATACAGCGGGGGAAGCAACAGCTCGTACGGGTATGGTGGCAGCTACGGAGGCTCTTCTTATGGAGGGGATAGCTACGGAGGAGGCGGATATGGAGGAAGTTCTTACGGGGGAGGCATGTATGGCGGGGGCCGGCCTGGCGGCGGCATGGGCATGGGTGGCTACGGAGCCGACGCACTGGGATCAAAACTCCAGCGGGTAGATTGGAAGACCATTGACCTCGTTCCCTTCGAGAAGAACTTCTACGTGGAGCACCCCGCTGTTGCAAACATGTCTGCGGAGGAGGCCGAAAGGATTCGCCGGGCCAACGAAATCACGATCGTCCACGGTCACAACGTCCCCAAGCCGGTCCCGACTTTCGAGTACACCTC…
TGRH_RP1_hgx5825v1_pB35_A-278	5p 3p	141838203	TGGT1_236650	DDX17	B	63	575	IF	Sense	99.8 / 99.6	CGGGTATGGTGGCAGCTACGGAGGCTCTTCTTATGGAGGGGATAGCTACGGAGGAGGCGGATATGGAGGAAGTTCTTACGGGGGAGGCATGTATGGCGGGGGCCGGCCTGGCGGCGGCATGGGCATGGGTGGCTACGGAGCCGACGCACTGGGATCAAAACTCCAGCGGGTAGATTGGAAGACCATTGACCTCGTTCCCTTCGAGAAGAACTTCTACGTGGAGCACCCCGCTGTTGCAAACATGTCTGCGGAGGAGGCCGAAAGGATTCGCCGGGCCAACGAAATCACGATCGTCCACGGTCACAACGTCCCCAAGCCGGTCCCGACTTTCGAGTACACCTCCTTCCCTTCGTACATCTTGGATGTTATCAACCAGACGGGTTTCCAGAAGCCCACAGC…
TGRH_RP1_hgx5825v1_pB35_A-66	5p 3p	141838203	TGGT1_236650	DDX17	B	201	609	IF	Sense	99.5 / 99.5	AGCCGACGCACTGGGATCAAAACTCCAGCGGGTAGATTGGAAGACCATTGACCTCGTTCCCTTCGAGAAGAACTTCTACGTGGAGCACCCCGCTGTTGCAAACATGTCTGCGGAGGAGGCCGAAAGGATTCGCCGGGCCAACGAAATCACGATCGTCCACGGTCACAACGTCCCCAAGCCGGTCCCGACTTTCGAGTACACCTCCTTCCCTTCGTACATCTTGGATGTTATCAACCAGACGGGTTTCCAGAAGCCCACAGCAATTCAGGTTCAAGGGTGGCCTATTGCCCTTTCCGGGAGAGACATGATCGGTATCGCCGAAACAGGCAGTGGAAAGACTTTGGCCTTCTTGCTTCCCGCAATTGTCCACATCAATGCACAACCATACCTTAACAAGGG…
TGRH_RP1_hgx5825v1_pB35_A-226	5p 3p	141837832 / 141837829	TGGT1_237090	AP2X5	D	1242	2659	IF	Sense	99.7 / 99.0	CAGATCGAGCGGGTACACTCTGTCGAGAAAACCGACAGACAGCACCACCCATCCCAGCTTTTCTTCGTCCTCTTCCCAATCGTTCAGTCCGCCTCTCTCCTCGAGCCGCGACAGCCCTCGCCTCGAGCCTAAACCCGCGCCTGGCCAGTTGCCTGAGGACCAGCAGCGAGCGCCAGAAGACAGAGGCTTCCTAAGATTTCTTCTCCCGCCTCGACAGGAGCGCCAGGAAGGGAGCGAGGACCCGTCGCTTTTCTCTGGCGATGTGCAGATGCAAAGAACAGATGTTGAGGGAGACGAGAGGCAGGTGCCTAGAGTTCCCACAAGTGCTGGCGGTGAACACATAGAGGAGGACCACCGGAGACAGGGACAGCTTGAGTCCGCTGGCCAACCCGCTGCTTC…
TGRH_RP1_hgx5825v1_pB35_A-380	5p 3p	141837832 / 141837829	TGGT1_237090	AP2X5	D	1242	2659	IF	Sense	99.5 / 98.8	CAGATCGAGCGGGTACACTCTGTCGAGAAAACCGACAGACAGCACCACCCATCCCAGCTTTTCTTCGTCCTCTTCCCAATCGTTCAGTCCGCCTCTCTCCTCGAGCCGCGACAGCCCTCGCCTCGAGCCTAAACCCGCGCCTGGCCAGTTGCCTGAGGACCAGCAGCGAGCGCCAGAAGACAGAGGCTTCCTAAGATTTCTTCTCCCGCCTCGACAGGAGCGCCAGGAAGGGAGCGAGGACCCGTCGCTTTTCTCTGGCGATGTGCAGATGCAAAGAACAGATGTTGAGGGAGACGAGAGGCAGGTGCCTAGAGTTCCCACAAGTGCTGGCGGTGAACACATAGAGGAGGACCACCGGAGACAGGGACAGCTTGAGTCCGCTGGCCAACCCGCTGCTTC…
TGRH_RP1_hgx5825v1_pB35_A-360	5p 3p	141838124	TGGT1_269190	GAPDH2	D	267	648	IF	Sense	100.0 / 100.0	CGCCTGTCCACTTTCCAGCAACGATGGCGAACTGTCTCTCCAGCAGGCAGAGGCCCTCCTGCGCGAGGAGCAAACGCTAGCGACGGAGTACGCACAGAGGGCGGCCGGGGACGTTCAACAGTTCACAGCAGCTGCACAAGAAGCGGCAGCGAGAGGCGACATGTCTGCCGCGAAGGAACTCGCGGCTGCTGCGGCTGCTTCGGCAGCAGAGGCTGAAGACCTGGCCGCGTACGCGCAAGCCGTGGGAGAAACAGACCCCGCGGTTCTGCGAGAGCGAGCAAAGGAAGAAGCCGAGAGATTCGAGCAGGAAGAGCGACGCCAGAGGGGGGGCGACGCCGCATCTTCTGGAACCTGCTCTGAATCGTCGGATGCGGCTTTCGCG
TGRH_RP1_hgx5825v1_pB35_A-8	5p 3p	141838124	TGGT1_269190	GAPDH2	D	267	606	IF	Sense	99.1 / 98.2	CGCCTGTCCACTTTCCAGCAACGATGGCGAACTGTCTCTCCAGCAGGCAGAGGCCCTCCTGCGCGAGGAGCAAACGCTAGCGACGGAGTACGCACAGAGGGCGGCCGGGGACGTTCAACAGTTCACAGCAGCTGCACAAGAAGCGGCAGCGAGAGGCGACATGTCTGCCGCGAAGGAACTCGCGGCTGCTGCGGCTGCTTCGGCAGCAGAGGCTGAAGACCTGGCCGCGTACGCGCAAGCCGTGGGAGAAACAGACCCCGCGGTTCTGCGAGAGCGAGCAAAGGAAGAAGCCGAGAGATTCGAGCAGGAAGAGCGACGCCAGAGGGGGGGCGACGCCGCA
TGRH_RP1_hgx5825v1_pB35_A-246	5p 3p	141838124	TGGT1_269190	GAPDH2	D	267	606	IF	Sense	98.5 / 94.8	CGCCTGTCCACTTTCCAGCAACGATGGCGAACTGTCTCTCCAGCAGGCAGAGGCCCTCCTGCGCGAGGAGCAAACGCTAGCGACGGAGTACGCACAGAGGGCGGCCGGGGACGTTCAACAGTTCACAGCAGCTGCACAAGAAGCGGCAGCGAGAGGCGACATGTCTGCCGCGAAGGAACTCGCGGCTGCTGCGGCTGCTTCGGCAGCAGAGGCTGAAGACCTGGCCGCGTACGCGCAAGCCGTGGGAGAAACAGACCCCGCGGTTCTGCGAGAGCGAGCAAAGGAAGAAGCCGAGAGATTCGAGCAGGAAGAGCGACGCCAGAGGGGGGGCGACGCCGCA
TGRH_RP1_hgx5825v1_pB35_A-356	5p 3p	141838124	TGGT1_269190	GAPDH2	D	267	648	IF	Sense	100.0 / 100.0	CGCCTGTCCACTTTCCAGCAACGATGGCGAACTGTCTCTCCAGCAGGCAGAGGCCCTCCTGCGCGAGGAGCAAACGCTAGCGACGGAGTACGCACAGAGGGCGGCCGGGGACGTTCAACAGTTCACAGCAGCTGCACAAGAAGCGGCAGCGAGAGGCGACATGTCTGCCGCGAAGGAACTCGCGGCTGCTGCGGCTGCTTCGGCAGCAGAGGCTGAAGACCTGGCCGCGTACGCGCAAGCCGTGGGAGAAACAGACCCCGCGGTTCTGCGAGAGCGAGCAAAGGAAGAAGCCGAGAGATTCGAGCAGGAAGAGCGACGCCAGAGGGGGGGCGACGCCGCATCTTCTGGAACCTGCTCTGAATCGTCGGATGCGGCTTTCGCG
TGRH_RP1_hgx5825v1_pB35_A-183	5p 3p	141838218	TGGT1_269190	GAPDH2	D	765	1351	IF	Sense	100.0 / 100.0	CGTCCAGGCAAGGGGCGACCAGTTGGACGAGAAAGAGAAAGTCGTCGCGGAGTACCTGGTCGCCGCTCAGGAAGCGGCGGTGCGCCACGAGGAAGCGAGCCGCGCATTCGAGGACGCGAAGAGAAACAAGAAGGAAAACCTCGCAGCTGCGGCCGAGAAGGCTGCCCTCGAAGCCGCTGCAGAGTATGCAGATCTGACGACGGCTGCGCAGCTGGTGACGGAGGAAGCAGAGCAAGAGAGTGCCAAGGCGCTCGCGGACGCCGTGGCTGCCGGCGACCTCCGGTTCGCGATCAACCAAAAGATCGTCAACGAAGCGGGTCCTGAGGCCAGAGGCAAAGTCCCGCGGGCGCTGCTCGCGCCCAAGCACGTCCGCATCAGCGACCCGGCCGCTGGACGCGT…
TGRH_RP1_hgx5825v1_pB35_A-46	5p 3p	141838218	TGGT1_269190	GAPDH2	D	765	1351	IF	Sense	99.8 / 99.6	CGTCCAGGCAAGGGGCGACCAGTTGGACGAGAAAGAGAAAGTCGTCGCGGAGTACCTGGTCGCCGCTCAGGAAGCGGCGGTGCGCCACGAGGAAGCGAGCCGCGCATTCGAGGACGCGAAGAGAAACAAGAAGGAAAACCTCGCAGCTGCGGCCGAGAAGGCTGCCCTCGAAGCCGCTGCAGAGTATGCAGATCTGACGACGGCTGCGCAGCTGGTGACGGAGGAAGCAGAGCAAGAGAGTGCCAAGGCGCTCGCGGACGCCGTGGCTGCCGGCGACCTCCGGTTCGCGATCAACCAAAAGATCGTCAACGAAGCGGGTCCTGAGGCCAGAGGCAAAGTCCCGCGGGCGCTGCTCGCGCCCAAGCACGTCCGCATCAGCGACCCGGCCGCTGGACGCGT…
TGRH_RP1_hgx5825v1_pB35_A-315	5p 3p	141838208	TGGT1_268830	hypothetical protein	D	555	1206	IF	Sense	99.2 / 99.5	CCCGGAAGCGCCTCAGGAGGTCGAAGCCTTCAAACAGGCGTGGCATTCGCGGATGGGGAAATTCAACGACAGAAGCGACACACCCATGCTCTACGCGTACATGAACGAGCTGCCTTCGTGGGAGTACTACGATCTTCACCGGAGTGCGTTCCTCGAGCACATGACGTACTTCTTGGTTCGAACTGGAGGCGACTTCCGCTTCTTCCCTGAGATGCCGCCGTGGCAGTGGCTCGCACACATGGAGAATCTCCGATTCAAACTTCTCTCTGTGGCGCAGAGTCGCCGATCGCAGCTGCAGCTGGCGAATCTGGAGAGAGAGCGTGCACTGGATTTTCTCCCAGTCGACGTGGAGCACCACGGCGAGGAGTACACGCAGAAGTTTCTCCAGTACGAGACAGA…
TGRH_RP1_hgx5825v1_pB35_A-318	5p 3p	141838201	TGGT1_250115	hypothetical protein	D	888	1814	IF	Sense	97.1 / 96.7	GGACAAACTCGCTGTGGTCACCGCAAAAAAGGGGGTGCTTAAACAAAAACTGAAGCACCTTCTAAGAGTGTGGGGAACTGAAAGCGGTTATCTCGCCTTCAGGATGAAGCCTCTAGGCTTGTATACGCAGCGTGGTCCAAGTGCAAGTGGAAGTGAAATCGCTGCGAACCTCAGGAGACGGTACCGAGAATTACTGCCAGAGAAAGAAAAATCAATGGACCAGCTCAGATGGCAGATACGAGCACTTGAGGAACAGGAAGACCAACTCCGTGATGAACTGTGGGAAGCTAATTTTCCAGTTGCCGGCGAAGAACTCCAGCAGCGAACTACAGGTGAACCATCTGCGCCGCTTCTTCCAGAGCCGATAACGTCGCACCACTCACAGGATATGATCGCTAC…
TGRH_RP1_hgx5825v1_pB35_A-282	5p 3p	141838322	TGGT1_251610	hypothetical protein	D	3081	3482	IF	Sense	98.8 / 98.8	CGAGCGGAAATTGCCGGTACCTAAAGAGGCCTGGTGGCTGCTGGTCTACATCTACGAACGCATGAAAGAATGGACAGAGCAAGACAAGCATACACACACAACACCCCAGCCAGACCGGAGTTGCTATTCCTCCTCCTGTCCTCCTTGCTCAGCTCGTTCTGCTTCTTCGCTGGCGTCGGGAACGGCGCGTTCGAGTTTCGGCCGCTTCGACTTGGCCTCCTTTCTCTCGAGCCCAAACAGCGTCTCGCTCCGCCGCTCGGCTTATCTTCGGGGCAACACTGCCTTCTTCCGACGAGACGAGGAGCGGCAACTCTCTCGCTGCGGCTGCGGTGCCTGCCTCTCGCGACAAGACCCTGCGGAGTATCGAGACGCCGCAGACCGAGCAGCGAACGAAGCATC…
TGRH_RP1_hgx5825v1_pB35_A-12	5p 3p	141838351	TGGT1_247700	AP2XII4	N/A	5097	No Data	??	AntiSense	96.3 / 66.7
TGRH_RP1_hgx5825v1_pB35_A-170	5p 3p	141838351	TGGT1_247700	AP2XII4	N/A	5097	4624	??	AntiSense	96.3 / 96.3	GGGGCTCTCAAGAGGGGACGCGACTGAAACATCGCGACACACGCTCCCTCCTTCCTCTTTCTCCTCCACTTTTTCTGGCTCCTCAGTGTTCTGTACTCGCGTCTCTTCGAGCTTCTCTACCATCATCTCTGTGTTTGGAGAGACTTTCATGTCGATTCGCGACTCTGGTTGACACTCCTCACTCGCCCTCGGCGTCGCCTCCTGCTGACGCGGAGTTCTGCAAGAGTCTCCACCTCCTGCCGCTTTCGATGATTCCTTCTGTTCTTCCCGCTCTCGTTCCTCTGGTGAGAATGCCTCCTTGCTGCTCTTCGCCTCTTCTACCTGCTCGCCCTCGACGCCCAAAAACATTCCTGTCTCCTTTTTCAGCTCTTCGCTTTTGTTGTCTTCCGGCAATCGCAG…
TGRH_RP1_hgx5825v1_pB35_A-368	5p 3p	141838351	TGGT1_247700	AP2XII4	N/A	5097	4625	??	AntiSense	96.3 / 92.6	GGGGCTCTCAAGAGGGGACGCGACTGAAACATCGCGACACACGCTCCCTCCTTCCTCTTTCTCCTCCACTTTTTCTGGCTCCTCAGTGTTCTGTACTCGCGTCTCTTCGAGCTTCTCTACCATCATCTCTGTGTTTGGAGAGACTTTCATGTCGATTCGCGACTCTGGTTGACACTCCTCACTCGCCCTCGGCGTCGCCTCCTGCTGACGCGGAGTTCTGCAAGAGTCTCCACCTCCTGCCGCTTTCGATGATTCCTTCTGTTCTTCCCGCTCTCGTTCCTCTGGTGAGAATGCCTCCTTGCTGCTCTTCGCCTCTTCTACCTGCTCGCCCTCGACGCCCAAAAACATTCCTGTCTCCTTTTTCAGCTCTTCGCTTTTGTTGTCTTCCGGCAATCGCAG…
TGRH_RP1_hgx5825v1_pB35_A-304	5p 3p	141838281	TGGT1_247700	AP2XII4	D	8463	9200	IF	Sense	99.5 / 99.0	CCCGCGCAGCCTCACCCGGCCGTTCGGGCCTCTGAAGGGCGAGGGATTCTCGCCGGCTTCGCTGGGGACGCTGGGGTCGCGAAGGCAGAGCGAACTGGGGATCCGAAGAAGAGACGCCCTAGTCGCCTTCCCGCCTGCGGGCATGCCGTGCCACCCGGCGTCCCCAGGCCGGCGCCTCGAACGGCCGCGGGTCGACGGCGCAGACATGGACGGCGAGCGGAGACGCAGGACCCGGTGCGCAGGAGACAGGCTGGAGGAGCGAAGGAGACCCCTCGGGCCTGTGTACATCCCGACCAAGGTCCGAGATCCGGCGACTGGCCGCGTCGCCGTCTGCGCCTGCGACACAGAGCGCGGCGAGCGAGTGAGGAAGGTTCAGCTCTTTGAAAAGCCTCACGTCGG…
TGRH_RP1_hgx5825v1_pB35_A-322	5p 3p	141838199	TGGT1_289620	CPC1	D	669	2056	IF	Sense	99.4 / 92.7	AACTCCCGCCGCGTTCGTCGCGATCAAGGAAACCACGAGAGTTGAACCTGCTTCTGGTGCCTTGATTGGCACCGACCTGAAAGACTCAACTTCGTACATCTCTCAGTCGTTCGTGGATACACACAACGCGTCTCCTGCCTCAAGCTGGCGCGCGGGTGTCAACTCCGTTTTTGCGAACATGAACCGTCGAGATCTTTCTCGCTTTGTGAAGGATTTTGGCTTCAAAAAAATGCGACCTGCAGGTGACAGTGCCGATGGGCTTTCGTTCATGCAGTCTAGCACTGACATTTCAACTGCAGACGGAGACGCCGCCTCCACACAGGTGTATGCATGCCCGTGCAAGAAAGGCGAAAGGTCCCTAGACACGCGAAAGTTGGATGAGTCCGAACAGACTCTGGA…
TGRH_RP1_hgx5825v1_pB35_A-65	5p 3p	141838147	TGGT1_289630	MIC16	D	891	1797	IF	Sense	99.6 / 99.6	AACAGGTCACACGAATTCGGCTCACTGCAGTACGTCGGCTGATGCCAACTGCGATGTATGTCCGAATCTGTGGGAAGTTCAACGCTGCAGCACTGCCGTAGAATGCGCTCAAGGAATCAAACCAAGAGTCCGTTTCTGTCCCAACGAAGGCAGAGAGTACACGGCTGAAGGCTGGCGCGCCTGTGCCGAACGGTGCCAACGCAAGTTCAATGCCACGAACGGAGACACGGCGAACCGTGATACCTTCTACAAGGCCGAATGTTTCAGATACTCATTCAACAATGACACCTCCGCTTGTATTCTTAATCCGCTTCATGCGTGCCCCGATGCCGAGTCAGCTAGTGACGTGTTGTGGATTTCTGGAGACGTTCTGAGCATGCCCTCGGCCGACTACACAAC…
TGRH_RP1_hgx5825v1_pB35_A-277	5p 3p	141838359	TGGT1_249670	cathepsin B	D	798	1500	IF	Sense	98.5 / 98.6	CGCGAAAGAGTTCGAAAACGCAACAGAGCCGGTACCTGCTCACTTCGATGCCCGGACCGCCTTCCCTGCATGCAAAGACGTCGTCGGACATGTCAGAGACCAGGGCGACTGCGGATCCTGCTGGGCCTTCGCCAGCACAGAAGCCTTCAACGACCGCCTCTGCATTCGCAGCCAAGGCAAAGGACTCATGCCCCTGTCTGCTCAACATACGACGTCGTGTTGCAACGCGATTCACTGCGCTTCCTTCGGTTGCAACGGCGGGCAGCCGGGCATGGCGTGGAGATGGTTCGAACGCAAAGGCGTCGTCACTGGAGGCGATTTCGACGCTCTCGGCAAAGGAACGACTTGCTGGCCATACGAAGTACCCTTCTGTGCTCATCATGCGAAAGCACCCTTCCC…
TGRH_RP1_hgx5825v1_pB35_A-283	5p 3p	141838359	TGGT1_249670	cathepsin B	D	1086	1577	IF	Sense	99.2 / 99.2	CGAACGCAAAGGCGTCGTCACTGGAGGCGATTTCGACGCTCTCGGCAAAGGAACGACTTGCTGGCCATACGAAGTACCCTTCTGTGCTCATCATGCGAAAGCACCCTTCCCCGACTGTGACGCGACCCTCGTACCTCGAAAGACTCCCAAGTGTCGAAAAGACTGCGAAGAACAAGCCTATGCAGACAACGTCCATCCCTTTGATCAGGACACACACAAAGCGACCTCTGCGTATTCACTCCGGTCTCGCGACGACGTCAAGAGAGATATGATGACTCATGGACCTGTGTCGGGGGCCTTCATGGTCTACGAAGATTTTCTCAGCTACAAATCCGGTGTTTACAAGCACGTCTCTGGCCTCCCTGTTGGTGGACACGCAATCAAAATCATCGGGTGGGG…
TGRH_RP1_hgx5825v1_pB35_A-146	5p 3p	141837908	TGGT1_258540	phosphoglycerate mutase family protein	D	135	1175	IF	Sense	99.0 / 98.9	CCGGCTTGAGTGGTTCTCCCGTACGCTGCCGACTTCAGCCTCGATAGAGTGTAGGGACTTGTGGAAGCAGGCCGCTAAGGCAGAACAAAGTTTCCCAGTGGACGCTACTTTAGCTCCACTGAATGTTATAAAACCCCAACGGCGAACAAATGTTAAGGGAGCTGGAATACGAACGTGTAGTGAGTCTTCAATTACAGGAGCTGCAAGTGCGCAAACAACGAGCGAATTACCGTCACGAGCACAGAAAAACCTCCGCCGCCGAAACAGACTGAAGCCTTCTGCAGACGGTTCCAATTTCGATACTCAGAGGTACAGCTGCGTGCCCATGCAGGTGGAATATACACATCACCCGCGTGTGCCATTGAGGACTCCCGCAACAGCAGTGGCGAATTCTCGTGA…
TGRH_RP1_hgx5825v1_pB35_A-37	5p 3p	141837908	TGGT1_258540	phosphoglycerate mutase family protein	D	252	1382	IF	Sense	99.0 / 99.0	ACTGAATGTTATAAAACCCCAACGGCGAACAAATGTTAAGGGAGCTGGAATACGAACGTGTAGTGAGTCTTCAATTACAGGAGCTGCAAGTGCGCAAACAACGAGCGAATTACCGTCACGAGCACAGAAAAACCTCCGCCGCCGAAACAGACTGAAGCCTTCTGCAGACGGTTCCAATTTCGATACTCAGAGGTACAGCTGCGTGCCCATGCAGGTGGAATATACACATCACCCGCGTGTGCCATTGAGGACTCCCGCAACAGCAGTGGCGAATTCTCGTGACCACGAGGCAGGCCCAGTGAATGCAGAAAGTCATGCCCGTATGAGGGGACATCCGAGGACTGGATCAATGCAGATGAACTCTGTGCTTCAGACTCAAAGACGAGGTGAGAATATTGA…
TGRH_RP1_hgx5825v1_pB35_A-122	5p 3p	141837976	TGGT1_255260	AMA1	D	369	1361	IF	Sense	99.5 / 99.6	CATCGAACTCCAGCAGCCGGACCGGCCTCCGTACCGTAACAACTTCTTGGAAGATGTTCCGACTGAAAAAGAATACAAACAGTCAGGGAATCCTTTGCCCGGAGGCTTCAACTTGAATTTCGTGACGCCTAGCGGGCAGCGAATTTCACCATTTCCGATGGAACTTCTTGAAAAAAATAGCAACATCAAGGCGAGTACGGATCTTGGGAGGTGCGCCGAGTTTGCCTTTAAGACGGTCGCTATGGATAAAAACAATAAGGCGACGAAGTACCGTTACCCATTTGTTTATGACTCCAAGAAGCGACTGTGCCACATCCTCTACGTATCGATGCAGCTGATGGAGGGTAAAAAGTACTGTTCAGTCAAGGGCGAACCTCCAGATCTCACATGGTATTGCTT…
TGRH_RP1_hgx5825v1_pB35_A-181	5p 3p	141837976	TGGT1_255260	AMA1	D	369	1361	IF	Sense	99.7 / 99.8	CATCGAACTCCAGCAGCCGGACCGGCCTCCGTACCGTAACAACTTCTTGGAAGATGTTCCGACTGAAAAAGAATACAAACAGTCAGGGAATCCTTTGCCCGGAGGCTTCAACTTGAATTTCGTGACGCCTAGCGGGCAGCGAATTTCACCATTTCCGATGGAACTTCTTGAAAAAAATAGCAACATCAAGGCGAGTACGGATCTTGGGAGGTGCGCCGAGTTTGCCTTTAAGACGGTCGCTATGGATAAAAACAATAAGGCGACGAAGTACCGTTACCCATTTGTTTATGACTCCAAGAAGCGACTGTGCCACATCCTCTACGTATCGATGCAGCTGATGGAGGGTAAAAAGTACTGTTCAGTCAAGGGCGAACCTCCAGATCTCACATGGTATTGCTT…
TGRH_RP1_hgx5825v1_pB35_A-232	5p 3p	141837822	TGGT1_241850	hypothetical protein	D	8415	9153	IF	Sense	99.1 / 99.6	CTCGAGAGAGGCTGCACCTCGCACCGCGAAGGAGAAACTTGCATTTCCGAGTCCTTGTGGAAGAAGGCCCTGTTCAGTCGTCTGCGGCGGGGCTGCTCCCGGGGCTTCTGGCCCCACAGGAGACGCTGACAGCGGCAGGTGCCGGAACGGTGGAAGACCCCAGACAGCGTCCTGGGGACGGAGCCGCGAAGGTGAGAAGAGCGAGCGCGAGGACGAAAGCAGCGCGACGGGACGAGAGGGCGAGAAGGCTCGGTCGCCAGCAGACGCGCCCCTGTCTTCGGTCTGTTCGGTGTGTTGGACCTCGACTCAGGATCACATCAACCGTCTTCTGCACTGCACATGCTGTAAGGTGACCGTCCACAGGTACTGCTATGCAGTCTGTTGTTCGCCGCTGACGCA…
TGRH_RP1_hgx5825v1_pB35_A-217	5p 3p	141837841	TGGT1_231930	hypothetical protein	D	891	1579	IF	Sense	99.3 / 99.0	CGGAGGCGACGGAACAGATGAAAACGCGATGATTGCTCGAGTTCAGAAGCTTTTGGAGGAAGAGAGGCGCCGGGAGCTGGCGAAGAAGACAGAGGAGACACGGGGACAGGGCAATGGAGACAGGGCCTCAGAGACAGAACCACCGGGTTTAGAAAGCCGCGAAGAGCAAATCATACGAATGTGTGATTCCTATTACGAACGCGTCCTCGCTGCACGAGACGGACGCAAAAGTGAAGTTTCTTCTTCATTTTCTTCTTCTGCTCTTGGGTCGTCTTTCGCCTCTGCTGTCAGTGTCACGTCGACCCTGTACTGGCGACTGCTTCTGCGCTGCGACCTATGTGGAGAAGTTGTGGCGATGCACAGATACGACGCGCACCGCCGCTCTTCGTGTGCATATCG…
TGRH_RP1_hgx5825v1_pB35_A-219	5p 3p	141837841	TGGT1_231930	hypothetical protein	D	891	1579	IF	Sense	99.2 / 99.1	CGGAGGCGACGGAACAGATGAAAACGCGATGATTGCTCGAGTTCAGAAGCTTTTGGAGGAAGAGAGGCGCCGGGAGCTGGCGAAGAAGACAGAGGAGACACGGGGACAGGGCAATGGAGACAGGGCCTCAGAGACAGAACCACCGGGTTTAGAAAGCCGCGAAGAGCAAATCATACGAATGTGTGATTCCTATTACGAACGCGTCCTCGCTGCACGAGACGGACGCAAAAGTGAAGTTTCTTCTTCATTTTCTTCTTCTGCTCTTGGGTCGTCTTTCGCCTCTGCTGTCAGTGTCACGTCGACCCTGTACTGGCGACTGCTTCTGCGCTGCGACCTATGTGGAGAAGTTGTGGCGATGCACAGATACGACGCGCACCGCCGCTCTTCGTGTGCATATCG…
TGRH_RP1_hgx5825v1_pB35_A-118	5p 3p	141837984	TGGT1_231640	IMC1	D	879	1373	IF	Sense	100.0 / 99.8	GCGCGAGGCCGAGATGGTCCACTTCCCCGCTGTCGAAGGTGCCCCTCCTCTTCCCACGATCCCCAAGGTGGAGCAGGTCTTCAAGCCTAAGGTCATCAAACAGGTGGAGATTCAGAAGCACGTGCCGATCTCCGTCGACGTCCCTGTGCCCTACATGGTCCCGAAGCCCGTTGTTGTGTCCGTCCAGGTGCCCGTGCTGAAGTTCCGTGACCACTTCGTGCCTGTTCCGGTTCGCCGCCGCGTCGTGCCTCGCATCCGCTGGACAAACGAAGTGTATGAGGTCGAGTGCATCAAGGAGAAACCATTCTTGCAGGTGCAAGACGTGATCAAGCCAGTTCCTTGCGACGTCGAGATCCGTGTCCACGAGTTTGTCGAGCGAGCAGCCCCGATCAACCCCGC…
TGRH_RP1_hgx5825v1_pB35_A-242	5p 3p	141837807	TGGT1_253440	SRPK	B	2061	3069	IF	Sense	99.7 / 100.0	GTACTGGTTGCCTATCGACTATGACGAGAAGGAAGCAGCGGGAGCTGGCGACTCGGGAGGAAAGAAAGAGACATGCGAGAAGGGCGAGGGATCGAAGCAGAAGGGGAAGGAGGCGAAGAGGCCCGTTGCGCCGGCGGGCGACGAGAAGGCCGCGTCTGGTAAGACTGCGGACGGCGGAGAGCAGGGACAGCTGCAGCAGCTGCCTCTGCTCCACGATGACCTTCTTCTGCATCCGGTGGCGGAGGGGATTTACGCGAAGCAACAGAAAGCTGCGACTCAAGGCTGTTCGTCTGGAAAGGACGCCCAGGGTGCAGCGGGTGGCGAATCGGAAACCAACGGCGACGTCCTCATGTGGGGGCCTTACGTGAAGCTCGCACCTGGCGAGGAACCCCCGAAGGA…
TGRH_RP1_hgx5825v1_pB35_A-256	5p 3p	141837807	TGGT1_253440	SRPK	B	2313	2993	IF	Sense	99.3 / 99.0	CGCGAAGCAACAGAAAGCTGCGACTCAAGGCTGTTCGTCTGGAAAGGACGCCCAGGGTGCAGCGGGTGGCGAATCGGAAACCAACGGCGACGTCCTCATGTGGGGGCCTTACGTGAAGCTCGCACCTGGCGAGGAACCCCCGAAGGAGATGACCGTCGTCAACACGACTGAGGGACGCATCTGCATCAAGCCTCTGCCTCCGTCTTCGTTCGTCTTCGAACAACCCAGTGCAGTGTACAAACTCTGCGACCTGGGAAATGCTTGCTGGGTGCACGAACATTTCACTGACGACATTCAGACGCGGCAGTACCGCTCGCCAGAGGTGATCATTCGGGCAGGGTATGACTGCTCTGCGGACATCTGGTCCTTTGCATGCATGCTCTTCGAGTTAATCACTGG…
TGRH_RP1_hgx5825v1_pB35_A-302	5p 3p	141837807	TGGT1_253440	SRPK	B	2313	2993	IF	Sense	99.3 / 99.4	CGCGAAGCAACAGAAAGCTGCGACTCAAGGCTGTTCGTCTGGAAAGGACGCCCAGGGTGCAGCGGGTGGCGAATCGGAAACCAACGGCGACGTCCTCATGTGGGGGCCTTACGTGAAGCTCGCACCTGGCGAGGAACCCCCGAAGGAGATGACCGTCGTCAACACGACTGAGGGACGCATCTGCATCAAGCCTCTGCCTCCGTCTTCGTTCGTCTTCGAACAACCCAGTGCAGTGTACAAACTCTGCGACCTGGGAAATGCTTGCTGGGTGCACGAACATTTCACTGACGACATTCAGACGCGGCAGTACCGCTCGCCAGAGGTGATCATTCGGGCAGGGTATGACTGCTCTGCGGACATCTGGTCCTTTGCATGCATGCTCTTCGAGTTAATCACTGG…
TGRH_RP1_hgx5825v1_pB35_A-101	5p 3p	141837807	TGGT1_253440	SRPK	B	2313	2993	IF	Sense	99.5 / 98.6	CGCGAAGCAACAGAAAGCTGCGACTCAAGGCTGTTCGTCTGGAAAGGACGCCCAGGGTGCAGCGGGTGGCGAATCGGAAACCAACGGCGACGTCCTCATGTGGGGGCCTTACGTGAAGCTCGCACCTGGCGAGGAACCCCCGAAGGAGATGACCGTCGTCAACACGACTGAGGGACGCATCTGCATCAAGCCTCTGCCTCCGTCTTCGTTCGTCTTCGAACAACCCAGTGCAGTGTACAAACTCTGCGACCTGGGAAATGCTTGCTGGGTGCACGAACATTTCACTGACGACATTCAGACGCGGCAGTACCGCTCGCCAGAGGTGATCATTCGGGCAGGGTATGACTGCTCTGCGGACATCTGGTCCTTTGCATGCATGCTCTTCGAGTTAATCACTGG…
TGRH_RP1_hgx5825v1_pB35_A-134	5p 3p	141837807	TGGT1_253440	SRPK	B	2313	2993	IF	Sense	99.3 / 99.2	CGCGAAGCAACAGAAAGCTGCGACTCAAGGCTGTTCGTCTGGAAAGGACGCCCAGGGTGCAGCGGGTGGCGAATCGGAAACCAACGGCGACGTCCTCATGTGGGGGCCTTACGTGAAGCTCGCACCTGGCGAGGAACCCCCGAAGGAGATGACCGTCGTCAACACGACTGAGGGACGCATCTGCATCAAGCCTCTGCCTCCGTCTTCGTTCGTCTTCGAACAACCCAGTGCAGTGTACAAACTCTGCGACCTGGGAAATGCTTGCTGGGTGCACGAACATTTCACTGACGACATTCAGACGCGGCAGTACCGCTCGCCAGAGGTGATCATTCGGGCAGGGTATGACTGCTCTGCGGACATCTGGTCCTTTGCATGCATGCTCTTCGAGTTAATCACTGG…
TGRH_RP1_hgx5825v1_pB35_A-163	5p 3p	141837807	TGGT1_253440	SRPK	B	2364	3125	IF	Sense	99.2 / 99.8	CCAGGGTGCAGCGGGTGGCGAATCGGAAACCAACGGCGACGTCCTCATGTGGGGGCCTTACGTGAAGCTCGCACCTGGCGAGGAACCCCCGAAGGAGATGACCGTCGTCAACACGACTGAGGGACGCATCTGCATCAAGCCTCTGCCTCCGTCTTCGTTCGTCTTCGAACAACCCAGTGCAGTGTACAAACTCTGCGACCTGGGAAATGCTTGCTGGGTGCACGAACATTTCACTGACGACATTCAGACGCGGCAGTACCGCTCGCCAGAGGTGATCATTCGGGCAGGGTATGACTGCTCTGCGGACATCTGGTCCTTTGCATGCATGCTCTTCGAGTTAATCACTGGGGACTACCTCTTTGATCCAAAGTCTTCTTCGGCTTTCGATCGAGATGAGGA…
TGRH_RP1_hgx5825v1_pB35_A-210	3p	141838075	TGGT1_252210	pentatricopeptide repeat domain-containing protein	D	No Data	4674	??	Sense	98
TGRH_RP1_hgx5825v1_pB35_A-287	5p	141838109	TGGT1_252210	pentatricopeptide repeat domain-containing protein	D	3669	No Data	IF	Sense	99.2
TGRH_RP1_hgx5825v1_pB35_A-71	5p 3p	141838109 / 141838104	TGGT1_252210	pentatricopeptide repeat domain-containing protein	D	3669	6524	IF	Sense	99.1 / 100.0	CAACGCGCATGTCTACACGTGCCTAATGGCAGCGTGCATTGTCAACCGGGAGTATTATCTTGCACTTGAGGTATACGACTGCATGGAGCGGAGCGGAGTTCGTGGTGACCCAAAGACACTCACCACCATAGTTGGAGGATGTATCAAGGGGCGAATGATTCGAGAAGCGGTCAACATCGTCTCAAGGGCTCTTGATCAAATGGTTCCATCAGGGGGGTCGGCACCAAACATTCAGGGCGGAGACTTAGGCCCCTCGCAGCACACGGGATTGACTCTGGTGGACGAGAAAACTCTCCGGTTTGTTATCCAGCAAACCAAGGCACATGGACTGGCAGAGGAACTTGGACTTCCACTGGTTCATAAAGCAATAAGCGTGGGTCTTCTTCGTGGCCGGAATGC…
TGRH_RP1_hgx5825v1_pB35_A-83	5p 3p	141838109 / 141838104	TGGT1_252210	pentatricopeptide repeat domain-containing protein	D	3669	6524	IF	Sense	98.3 / 99.4	CAACGCGCATGTCTACACGTGCCTAATGGCAGCGTGCATTGTCAACCGGGAGTATTATCTTGCACTTGAGGTATACGACTGCATGGAGCGGAGCGGAGTTCGTGGTGACCCAAAGACACTCACCACCATAGTTGGAGGATGTATCAAGGGGCGAATGATTCGAGAAGCGGTCAACATCGTCTCAAGGGCTCTTGATCAAATGGTTCCATCAGGGGGGTCGGCACCAAACATTCAGGGCGGAGACTTAGGCCCCTCGCAGCACACGGGATTGACTCTGGTGGACGAGAAAACTCTCCGGTTTGTTATCCAGCAAACCAAGGCACATGGACTGGCAGAGGAACTTGGACTTCCACTGGTTCATAAAGCAATAAGCGTGGGTCTTCTTCGTGGCCGGAATGC…
TGRH_RP1_hgx5825v1_pB35_A-186	5p 3p	141837876	TGGT1_254370	guanylyl cyclase	D	2715	3925	IF	Sense	99.7 / 98.9	CGCTTCTCCTGGAGCCGCAGACTCACCGGCGTCGAGCCTCAGTGTCTCTCGCTTCTTCGGCTCCGTGTCTTACGAGGGCCGCCTGGAAGAGACTGGAAGCCAGAAGGAGGAAGACAGCCGATCCGACAGAGTCTCGCTGTCTCCGTCGGAGGGCCGAGTCTCTGGGTCGCGGCCGCAACTCGCGTGCGAAGGGATTCACGGCGCGACCCTGCGACGAAGAACCGTTGGAATCCAAAGCCAACATTCGTCGCAGAGTCTGCTTAGCAGCCGCCAGCAGTCGGAAGACGAGCGCCAGTACACGGAAGGCGAGGAGGGCGAGACAGAAGATGACAGAAGCACAGTGTCGCGCCGAGGCCGAGATCGGATGTACTCGCGTGACTACCATCGAGAAAGTCGGAG…
TGRH_RP1_hgx5825v1_pB35_A-85	5p 3p	141838225	TGGT1_254570	hypothetical protein	C	3942	5092	IF	Sense	97.3 / 99.8	GAAGCGCATGGAGGAGCTCGAGAGCGAACTGCAAACCAAGCAGATGAATCAAACGCTGCTGGGCAAAATCCCGACGCTCGAACTCGACAACGAACGCCTCAGAAAGGAACTCGAGGCGGCACACGAACTCCAGAGGAAACAGCAGGAAGAGCTGCAGCAGCAGAGGCAGCAGCTGCAGCCGCTGATGCTTCAGACGCGACAGACGGAGGCGGCCCTCGAGGCGGCAGAGACACAGAGGAAGAGCCTCGCCGCCGAGGCAGAAGAGTGGAAGCAAACCTACCAAAAGCTGATCAAAAAGTTCCAAGGGGTGGACAAGAACAAGATTGAGCAGATGCGGGGAGAGAACGAGCGTCTCCAGCAGCAGTTGCAAGCCATTGGAGCAGAGCGGGCCTCTCTCAC…
TGRH_RP1_hgx5825v1_pB35_A-321	5p 3p	141838225	TGGT1_254570	hypothetical protein	C	3942	5092	IF	Sense	98.4 / 99.7	GAAGCGCATGGAGGAGCTCGAGAGCGAACTGCAAACCAAGCAGATGAATCAAACGCTGCTGGGCAAAATCCCGACGCTCGAACTCGACAACGAACGCCTCAGAAAGGAACTCGAGGCGGCACACGAACTCCAGAGGAAACAGCAGGAAGAGCTGCAGCAGCAGAGGCAGCAGCTGCAGCCGCTGATGCTTCAGACGCGACAGACGGAGGCGGCCCTCGAGGCGGCAGAGACACAGAGGAAGAGCCTCGCCGCCGAGGCAGAAGAGTGGAAGCAAACCTACCAAAAGCTGATCAAAAAGTTCCAAGGGGTGGACAAGAACAAGATTGAGCAGATGCGGGGAGAGAACGAGCGTCTCCAGCAGCAGTTGCAAGCCATTGGAGCAGAGCGGGCCTCTCTCAC…
TGRH_RP1_hgx5825v1_pB35_A-10	5p 3p	141838225	TGGT1_254570	hypothetical protein	C	3942	5092	IF	Sense	98.2 / 99.5	GAAGCGCATGGAGGAGCTCGAGAGCGAACTGCAAACCAAGCAGATGAATCAAACGCTGCTGGGCAAAATCCCGACGCTCGAACTCGACAACGAACGCCTCAGAAAGGAACTCGAGGCGGCACACGAACTCCAGAGGAAACAGCAGGAAGAGCTGCAGCAGCAGAGGCAGCAGCTGCAGCCGCTGATGCTTCAGACGCGACAGACGGAGGCGGCCCTCGAGGCGGCAGAGACACAGAGGAAGAGCCTCGCCGCCGAGGCAGAAGAGTGGAAGCAAACCTACCAAAAGCTGATCAAAAAGTTCCAAGGGGTGGACAAGAACAAGATTGAGCAGATGCGGGGAGAGAACGAGCGTCTCCAGCAGCAGTTGCAAGCCATTGGAGCAGAGCGGGCCTCTCTCAC…
TGRH_RP1_hgx5825v1_pB35_A-54	5p 3p	141838225	TGGT1_254570	hypothetical protein	C	3942	5092	IF	Sense	98.1 / 99.8	GAAGCGCATGGAGGAGCTCGAGAGCGAACTGCAAACCAAGCAGATGAATCAAACGCTGCTGGGCAAAATCCCGACGCTCGAACTCGACAACGAACGCCTCAGAAAGGAACTCGAGGCGGCACACGAACTCCAGAGGAAACAGCAGGAAGAGCTGCAGCAGCAGAGGCAGCAGCTGCAGCCGCTGATGCTTCAGACGCGACAGACGGAGGCGGCCCTCGAGGCGGCAGAGACACAGAGGAAGAGCCTCGCCGCCGAGGCAGAAGAGTGGAAGCAAACCTACCAAAAGCTGATCAAAAAGTTCCAAGGGGTGGACAAGAACAAGATTGAGCAGATGCGGGGAGAGAACGAGCGTCTCCAGCAGCAGTTGCAAGCCATTGGAGCAGAGCGGGCCTCTCTCAC…
TGRH_RP1_hgx5825v1_pB35_A-269	5p 3p	141838225	TGGT1_254570	hypothetical protein	C	4065	5116	IF	Sense	99.3 / 99.6	CGAACTCCAGAGGAAACAGCAGGAAGAGCTGCAGCAGCAGAGGCAGCAGCTGCAGCCGCTGATGCTTCAGACGCGACAGACGGAGGCGGCCCTCGAGGCGGCAGAGACACAGAGGAAGAGCCTCGCCGCCGAGGCAGAAGAGTGGAAGCAAACCTACCAAAAGCTGATCAAAAAGTTCCAAGGGGTGGACAAGAACAAGATTGAGCAGATGCGGGGAGAGAACGAGCGTCTCCAGCAGCAGTTGCAAGCCATTGGAGCAGAGCGGGCCTCTCTCACAAATTCCCTCAAGGAGAGCCAGAGTCGTCAGAGCGAGCTGGAGTCTGCGCTGCTCCGTCAGCAGCAGCTGTCGAGACAGCAGGCGCAGCAGCTTCAGCAGCTTCAGGAGAAGGCTGGGCGAGA…
TGRH_RP1_hgx5825v1_pB35_A-2	5p 3p	141838283 / 141838275	TGGT1_233380	hypothetical protein	N/A	1223	2509	OOF2	Sense	99.8 / 99.0	GTGGCCCCCGTGACGAGCAGGGCAGACTTGGACAGTATGACGATGGGGCACAGGTGAAAATCAATCAGATTTCGCGCTTCATTGTAGCTCAAGGAAACAGGATTGTTCCTTGTGATTACGGAAGAGATGTCACGCGGCATTGTGTCCTGTATGAGAGGGAAGCATACGAATCGGGCCGCACCGTAAGGCCAACCAAAGCCTCATTTTCTGAGGTTTGTATTAGTCCATCCTCTTTAACCCGCTCCACGACAGCAACTTCTTTGACGGGAACTCCGCCTGAGAAAGTCGACACCTCGTGGATGACCTCCTCTTCGACATGGTCAGAGACTGATTCTGAACACGGCAGGGGCATACCCGGATGCAGCCGCGAAGTCCCGTCTGGTCGAATTCCTCGAGAGG…
TGRH_RP1_hgx5825v1_pB35_A-154	5p 3p	141838283 / 141838275	TGGT1_233380	hypothetical protein	N/A	1223	2509	OOF2	Sense	99.7 / 99.3	GTGGCCCCCGTGACGAGCAGGGCAGACTTGGACAGTATGACGATGGGGCACAGGTGAAAATCAATCAGATTTCGCGCTTCATTGTAGCTCAAGGAAACAGGATTGTTCCTTGTGATTACGGAAGAGATGTCACGCGGCATTGTGTCCTGTATGAGAGGGAAGCATACGAATCGGGCCGCACCGTAAGGCCAACCAAAGCCTCATTTTCTGAGGTTTGTATTAGTCCATCCTCTTTAACCCGCTCCACGACAGCAACTTCTTTGACGGGAACTCCGCCTGAGAAAGTCGACACCTCGTGGATGACCTCCTCTTCGACATGGTCAGAGACTGATTCTGAACACGGCAGGGGCATACCCGGATGCAGCCGCGAAGTCCCGTCTGGTCGAATTCCTCGAGAGG…
TGRH_RP1_hgx5825v1_pB35_A-97	5p 3p	141838022	TGGT1_234190	serine hydroxymethyltransferase 2, putative	D	333	1149	IF	Sense	99.7 / 99.6	TGCCGCCGTGGGGACCGATCACGAAGAGGCAGACGTCACAATGCTTCAGTCTGCGACTCCCCGTGGTGAGGCTCCAAAACACGGGGAAGAAGGCTCCCGACCAACGGGCACGAAGCCTCTTCAAGCACTCGCTACACAGGACCCCGAACTGTATGAGCTCCTTCGAGAGGAGAAGCGACGACAAATCTCTGGTCTAGAACTCATCGCATCTGAAAATTTTACGTCACAGGCTGTGATGGAATGTCTTGGTTCCTGCCTGACGAACAAATATAGCGAGGGATACCCTGGGGCACGGTACTATGGAGGAAACGAAGTTATAGATCGCATCGAATGTCTATGCCAGCGTCGCGCGTTGGCTGCCTTCGGCTTGGATATTGAGGAGTGGGCCGTGAATGTTCA…
TGRH_RP1_hgx5825v1_pB35_A-109	5p 3p	141838270	TGGT1_235340	ISC1	D	687	1761	IF	Sense	99.5 / 99.7	CAGTTTGCCAGCAGGCGAAACCGGCCACGGGAAAAGATATTTGGAGGAGTTGAACCTGGCTGATACTGCAAGAGCTCAAGCCAATAGCAAGATGCCTTCTGTACCACTTTCGCTACTGGAGCGATTGCCACTGAGTCAGGTGCCCGGAAGTCCTCGTTCTCGGAGAGAAGAGAGTCGGTGTGGTTCGTTCTTTCCGCTTATTCGTATCCGCGGCCGCCGTGGCGGACCATGCGAGGTAAACTCCGTTGATCTGAAGCGCTTTTTGAAGCGTGTTCAACTGGCAGCATTCACTTACTGCGAAGACATGAAGCGTCTCGTGCAGGCCCCCTTCGACCTGGTTCCTCCGGCATTCGGAAGTGTCGTTCCATCTGGGCAGGCTGCGTTCTACCGGAAGATTTC…
TGRH_RP1_hgx5825v1_pB35_A-35	5p 3p	141838270	TGGT1_235340	ISC1	D	687	1761	IF	Sense	99.5 / 99.7	CAGTTTGCCAGCAGGCGAAACCGGCCACGGGAAAAGATATTTGGAGGAGTTGAACCTGGCTGATACTGCAAGAGCTCAAGCCAATAGCAAGATGCCTTCTGTACCACTTTCGCTACTGGAGCGATTGCCACTGAGTCAGGTGCCCGGAAGTCCTCGTTCTCGGAGAGAAGAGAGTCGGTGTGGTTCGTTCTTTCCGCTTATTCGTATCCGCGGCCGCCGTGGCGGACCATGCGAGGTAAACTCCGTTGATCTGAAGCGCTTTTTGAAGCGTGTTCAACTGGCAGCATTCACTTACTGCGAAGACATGAAGCGTCTCGTGCAGGCCCCCTTCGACCTGGTTCCTCCGGCATTCGGAAGTGTCGTTCCATCTGGGCAGGCTGCGTTCTACCGGAAGATTTC…
TGRH_RP1_hgx5825v1_pB35_A-206	5p 3p	141837851	TGGT1_235402	CorA family Mg2+ transporter protein	D	2799	3296	IF	Sense	99.4 / 99.6	CAGTGCGATCGAGCGACAGCAAGCCACCGTGGAGGTAGCGACAGGAAGTTCACTCGCCCCGTCGGCTTCTCCAGAACAGAAACAAGGCTTGACTACTTCTTCGTTGTCTTCCCCGGATGTCTCTTGTTGTGGTTCGAGGTCTAGGTCGTGTGATGAGGCGGGTGGACGCTCTGCTGGGGAGAGAGGTGAGACTCGTGTGTGGAGCGCGTCCTCTGTCGCTTCGCCGTCGACTCTCCCACACTCGCTGTCTCGTCCAGAGCACCTTCTGGCTGCGTTTTTTCCGTCCGTTTTGGCCTCCTCGCGCAGCGGTGTTTCGACGGGTTGTCTGAGCTCTCTTTGGGAGAGCGTCGCGGTCGAGGAGTGGCAAGAAGCCATGAGAGCGAGACGACAAGCGTTCTC…
TGRH_RP1_hgx5825v1_pB35_A-294	5p 3p	141838306	TGGT1_293630	hypothetical protein	B	1095	2934	IF	Sense	99.8 / 100.0	GTGCGACGTGTCTGTCGCGCCACCTGCTGTATGCACACCGAGCCGCATTCAAAAAGATTTGGACATTTCCAGGAGTCTCATCTCAAACCTCGATGAGCAGCTGGGAGTGTGGGACGGCATGGAGACGAACCTATTCTTGGCGTCGCTGTCTGGAGATATGAACGAAAAGCAACGTCTGGACTTGCAGATAACTTACTTGCGCCAAGTTCATTCGCTGTGCTACTACAGTGGCGAGCTGTGCAAAGATGCAGTGGAGCTGAACACGAGATGTGGGGGGGCGTTCCTCCGACCGCAGATCCCCGCCTCGCTGCAGCACTACGTTCAGAACGCACCTGGGGAAGACGAGGGGGACAGTGAAGAGGAGGAAGCGTCTGAGGCGACAAACGGAACGAAGAGCGG…
TGRH_RP1_hgx5825v1_pB35_A-191	5p 3p	141838306	TGGT1_293630	hypothetical protein	B	1350	2134	IF	Sense	100.0 / 99.8	GCTGAACACGAGATGTGGGGGGGCGTTCCTCCGACCGCAGATCCCCGCCTCGCTGCAGCACTACGTTCAGAACGCACCTGGGGAAGACGAGGGGGACAGTGAAGAGGAGGAAGCGTCTGAGGCGACAAACGGAACGAAGAGCGGCAAGCAGGGCAGCGCGGGCCAAGGTGGAATCAGAGCGAGGGGCGTCAACAGCACAGAAAACGACAGTGACGCGCCACAGACGCTTGACCACGACCAGAGTCTGGAAGACGGAGTGGGGACACTGGAAGAAGCCGGGAAGGAGACAAGCCAGTACATGTCAAGATCTCAGCGCCGGTGGCTAACGCAGCTGGATGCCCGCCTCGAGGGACTCCTCAACACAACCAAACAGTTAGCTGCTCTGCTTCCCGCGGCTAT…
TGRH_RP1_hgx5825v1_pB35_A-24	5p 3p	141838306	TGGT1_293630	hypothetical protein	B	1356	1968	IF	Sense	99.8 / 99.8	CACGAGATGTGGGGGGGCGTTCCTCCGACCGCAGATCCCCGCCTCGCTGCAGCACTACGTTCAGAACGCACCTGGGGAAGACGAGGGGGACAGTGAAGAGGAGGAAGCGTCTGAGGCGACAAACGGAACGAAGAGCGGCAAGCAGGGCAGCGCGGGCCAAGGTGGAATCAGAGCGAGGGGCGTCAACAGCACAGAAAACGACAGTGACGCGCCACAGACGCTTGACCACGACCAGAGTCTGGAAGACGGAGTGGGGACACTGGAAGAAGCCGGGAAGGAGACAAGCCAGTACATGTCAAGATCTCAGCGCCGGTGGCTAACGCAGCTGGATGCCCGCCTCGAGGGACTCCTCAACACAACCAAACAGTTAGCTGCTCTGCTTCCCGCGGCTATCGACGA…
TGRH_RP1_hgx5825v1_pB35_A-99	5p 3p	141838306	TGGT1_293630	hypothetical protein	B	1356	1968	IF	Sense	99.7 / 100.0	CACGAGATGTGGGGGGGCGTTCCTCCGACCGCAGATCCCCGCCTCGCTGCAGCACTACGTTCAGAACGCACCTGGGGAAGACGAGGGGGACAGTGAAGAGGAGGAAGCGTCTGAGGCGACAAACGGAACGAAGAGCGGCAAGCAGGGCAGCGCGGGCCAAGGTGGAATCAGAGCGAGGGGCGTCAACAGCACAGAAAACGACAGTGACGCGCCACAGACGCTTGACCACGACCAGAGTCTGGAAGACGGAGTGGGGACACTGGAAGAAGCCGGGAAGGAGACAAGCCAGTACATGTCAAGATCTCAGCGCCGGTGGCTAACGCAGCTGGATGCCCGCCTCGAGGGACTCCTCAACACAACCAAACAGTTAGCTGCTCTGCTTCCCGCGGCTATCGACGA…
TGRH_RP1_hgx5825v1_pB35_A-18	5p 3p	141838306	TGGT1_293630	hypothetical protein	B	1356	1968	IF	Sense	99.7 / 99.8	CACGAGATGTGGGGGGGCGTTCCTCCGACCGCAGATCCCCGCCTCGCTGCAGCACTACGTTCAGAACGCACCTGGGGAAGACGAGGGGGACAGTGAAGAGGAGGAAGCGTCTGAGGCGACAAACGGAACGAAGAGCGGCAAGCAGGGCAGCGCGGGCCAAGGTGGAATCAGAGCGAGGGGCGTCAACAGCACAGAAAACGACAGTGACGCGCCACAGACGCTTGACCACGACCAGAGTCTGGAAGACGGAGTGGGGACACTGGAAGAAGCCGGGAAGGAGACAAGCCAGTACATGTCAAGATCTCAGCGCCGGTGGCTAACGCAGCTGGATGCCCGCCTCGAGGGACTCCTCAACACAACCAAACAGTTAGCTGCTCTGCTTCCCGCGGCTATCGACGA…
TGRH_RP1_hgx5825v1_pB35_A-238	5p 3p	141838306	TGGT1_293630	hypothetical protein	B	1356	1968	IF	Sense	99.0 / 99.8	CACGAGATGTGGGGGGGCGTTCCTCCGACCGCAGATCCCCGCCTCGCTGCAGCACTACGTTCAGAACGCACCTGGGGAAGACGAGGGGGACAGTGAAGAGGAGGAAGCGTCTGAGGCGACAAACGGAACGAAGAGCGGCAAGCAGGGCAGCGCGGGCCAAGGTGGAATCAGAGCGAGGGGCGTCAACAGCACAGAAAACGACAGTGACGCGCCACAGACGCTTGACCACGACCAGAGTCTGGAAGACGGAGTGGGGACACTGGAAGAAGCCGGGAAGGAGACAAGCCAGTACATGTCAAGATCTCAGCGCCGGTGGCTAACGCAGCTGGATGCCCGCCTCGAGGGACTCCTCAACACAACCAAACAGTTAGCTGCTCTGCTTCCCGCGGCTATCGACGA…
TGRH_RP1_hgx5825v1_pB35_A-336	5p 3p	141838306	TGGT1_293630	hypothetical protein	B	1356	1968	IF	Sense	99.7 / 100.0	CACGAGATGTGGGGGGGCGTTCCTCCGACCGCAGATCCCCGCCTCGCTGCAGCACTACGTTCAGAACGCACCTGGGGAAGACGAGGGGGACAGTGAAGAGGAGGAAGCGTCTGAGGCGACAAACGGAACGAAGAGCGGCAAGCAGGGCAGCGCGGGCCAAGGTGGAATCAGAGCGAGGGGCGTCAACAGCACAGAAAACGACAGTGACGCGCCACAGACGCTTGACCACGACCAGAGTCTGGAAGACGGAGTGGGGACACTGGAAGAAGCCGGGAAGGAGACAAGCCAGTACATGTCAAGATCTCAGCGCCGGTGGCTAACGCAGCTGGATGCCCGCCTCGAGGGACTCCTCAACACAACCAAACAGTTAGCTGCTCTGCTTCCCGCGGCTATCGACGA…
TGRH_RP1_hgx5825v1_pB35_A-160	5p 3p	141838306	TGGT1_293630	hypothetical protein	B	1413	2187	IF	Sense	100.0 / 100.0	CGTTCAGAACGCACCTGGGGAAGACGAGGGGGACAGTGAAGAGGAGGAAGCGTCTGAGGCGACAAACGGAACGAAGAGCGGCAAGCAGGGCAGCGCGGGCCAAGGTGGAATCAGAGCGAGGGGCGTCAACAGCACAGAAAACGACAGTGACGCGCCACAGACGCTTGACCACGACCAGAGTCTGGAAGACGGAGTGGGGACACTGGAAGAAGCCGGGAAGGAGACAAGCCAGTACATGTCAAGATCTCAGCGCCGGTGGCTAACGCAGCTGGATGCCCGCCTCGAGGGACTCCTCAACACAACCAAACAGTTAGCTGCTCTGCTTCCCGCGGCTATCGACGAAGACACGCCGGTGATCAACATGAAGTGGACAGCGTTCTGCCACGAGAAAGTGTTTGA…
TGRH_RP1_hgx5825v1_pB35_A-172	5p 3p	141838306	TGGT1_293630	hypothetical protein	B	1722	2689	IF	Sense	99.8 / 99.7	GTTAGCTGCTCTGCTTCCCGCGGCTATCGACGAAGACACGCCGGTGATCAACATGAAGTGGACAGCGTTCTGCCACGAGAAAGTGTTTGAGGACGATGAACACAAACATCGCTGCCGCTTGTGCAACAAGCCATTCAAGGCGCCAATCTTTGTCTTCAAACACCTTCGCAAGAAGCACGAAGAGGAGTTGGACCTTATCATAGACAAGTACGCAAGCATTCTCATGAAGGACCTGTACATGAAGGACCCGAACAAGCCTATCGTGTTGCCTCGGGAGTCGTCGAGAAACAGCATGGGAGACGAAGGCGGAGCGTACGCGCGGGGCTCTGATTTGTCTCTTCCTTGGCCTCCAGGGTCAGTCCCTAATTCAACGGTGGCTTCAAGCGCTGGCGCCGTGCA…
TGRH_RP1_hgx5825v1_pB35_A-26	5p 3p	141838018 / 141838016	TGGT1_294060	hypothetical protein	N/A	2917	3229	??	Sense	85.5 / 99.7
TGRH_RP1_hgx5825v1_pB35_A-373	5p 3p	141838067	TGGT1_294550	dynein heavy chain	D	10818	11249	IF	Sense	100.0 / 100.0	TGTGTTGGAAGTCGAGGCACTGAAGAACAAGGAGGAGCTGCTGCAGCAGCAGGAGTTGATTGGCCAGCTCGAGAGGAAGCTTCAGCAGTACAAGAAGGACTACGCACAGCTGATCAGCGAAGTCCAGTTGATCCAGCGCGAAATGGAAGACGTCCAGAAGAAATGTCAGCGGTCGATGCGGCTGCTGCAGAATCTCGGTTCCGAGAAGGGTCGGTGGCTCGAGCAGTCCGACGCGCTGCGACGCGCCGGCGTCACCTTTATCGGGGATTCGCTACTCGCCGCCGCCTTCTGCGCCTACCTCGGCTTCTTCGAGTACGCACACCGCCAGCGGCTGCTCGACGAGTGGCAGGATATCTTGAAGATAGAGTGCATCCGCTTCTGTCCAGATTTGTCTTACGT…
TGRH_RP1_hgx5825v1_pB35_A-345	5p 3p	141838140	TGGT1_294610	histone lysine methyltransferase, SET, putative	D	2598	2980	IF	Sense	99.5 / 99.5	CAGCGACTCCGAGGCAGGGCAGACTGGGAGCGTCGCCGGGGATGCCGACGACGTGGATCCGCAGACCGAAGCACGCGAGCTTTATGATCGCCTCACTGAAGCAGGCATGCCGAGGAACTACTGCGTCTACGAGGGCGAGGACTGCTGGCACTGCTACACCTGCCAGAAGACGTTCCGCGACGAAGAGCTGCCGACTGGAATGGAGCGCTATTTGGTGGGTAAATTCGCCGTGCTTCGGGAGAAATTCGGGCGTCCGTGCCCGATGGAGTGGAGTGACGAATGTGGAAAGCTCCTGAGAACCGTTGAGAAGGTCCTCGGAGCTGAACATTGGCTGTACGCTGCAGGTCAGTTGTTGCTGGCGCAGCTGTGCCTCGGCATGTGGG
TGRH_RP1_hgx5825v1_pB35_A-49	5p 3p	141838184	TGGT1_294610	histone lysine methyltransferase, SET, putative	D	4035	4948	IF	Sense	97.3 / 93.4	GGCGGAGGAGGAAGAGAAGGAACAAGGCTTCATCTACAGAGTTCCGGGCCTGCACGGGACTGCCCCAGGCGAGTACGTGACAATCTCTCAGCTGAACCACACAAAAGACGGGAAATACCCGCCTCTTCCGTTCTTCAAATCCTTCTTTTACATTGACCACGAGGCGCGAACTCTCGACAAACGCAACAAGGACGCGAGTGCAGTTACAGTGATCGGGTGCGGATCAGGCGGCCCTCCACCTCTCAGCTTTGATGAACTGGAGGATATCGAGGGCGCGAAGAAAATTTACCTGCAAAAGGAAAACAAGGACTTCTCGGAAGAGCTTCAAGCGCGGGTGAACTACAACTTGGCCCAAAAGACTGCAGAGGCCGCAGCTGCACTTCGAGCGTCCCAGGCAAA…
TGRH_RP1_hgx5825v1_pB35_A-69	5p 3p	141838184	TGGT1_294610	histone lysine methyltransferase, SET, putative	D	4035	4948	IF	Sense	97.3 / 83.2	GGCGGAGGAGGAAGAGAAGGAACAAGGCTTCATCTACAGAGTTCCGGGCCTGCACGGGACTGCCCCAGGCGAGTACGTGACAATCTCTCAGCTGAACCACACAAAAGACGGGAAATACCCGCCTCTTCCGTTCTTCAAATCCTTCTTTTACATTGACCACGAGGCGCGAACTCTCGACAAACGCAACAAGGACGCGAGTGCAGTTACAGTGATCGGGTGCGGATCAGGCGGCCCTCCACCTCTCAGCTTTGATGAACTGGAGGATATCGAGGGCGCGAAGAAAATTTACCTGCAAAAGGAAAACAAGGACTTCTCGGAAGAGCTTCAAGCGCGGGTGAACTACAACTTGGCCCAAAAGACTGCAGAGGCCGCAGCTGCACTTCGAGCGTCCCAGGCAAA…
TGRH_RP1_hgx5825v1_pB35_A-213	5p 3p	141838184	TGGT1_294610	histone lysine methyltransferase, SET, putative	D	4035	4948	IF	Sense	97.3 / 77.0	GGCGGAGGAGGAAGAGAAGGAACAAGGCTTCATCTACAGAGTTCCGGGCCTGCACGGGACTGCCCCAGGCGAGTACGTGACAATCTCTCAGCTGAACCACACAAAAGACGGGAAATACCCGCCTCTTCCGTTCTTCAAATCCTTCTTTTACATTGACCACGAGGCGCGAACTCTCGACAAACGCAACAAGGACGCGAGTGCAGTTACAGTGATCGGGTGCGGATCAGGCGGCCCTCCACCTCTCAGCTTTGATGAACTGGAGGATATCGAGGGCGCGAAGAAAATTTACCTGCAAAAGGAAAACAAGGACTTCTCGGAAGAGCTTCAAGCGCGGGTGAACTACAACTTGGCCCAAAAGACTGCAGAGGCCGCAGCTGCACTTCGAGCGTCCCAGGCAAA…
TGRH_RP1_hgx5825v1_pB35_A-327	5p 3p	141838241	TGGT1_315780	myosin regulatory light chain, putative	N/A	976	497	??	AntiSense	99.6 / 99.2	AGGGAGGGAGTGTGACGCGATGGAACACGCGGAAGACACCAAAAATAGAATATGGATTGCTCCGAGAAACGCAGAGGGCGAATCATGGAATAACATGACAATAACACCTGGTTCTGATCACATATTTAGGGGGCTTGCTTCCCCTGGGATGATGCATGTAGCTGTGTCTCGCGATATCCCCTATAAAGGAGTGTGTAGAGTTTTACAGCAGTCGCACCCTTGTTTTTCTACTCGGATTTTCCAGGACTTCATCGTAGTTCATCCCTTTCGTTGTCCATCGTCGTCTCTGTCGCGTTCTCCTTTTCAATTTGAATTATCGACAAGTACAGCAAATTACATCTGCATGCGTCTTCCCTTATCGAGTTGCATTGACTGTTGCGACTCCAGCAGGACCCGTGA…
TGRH_RP1_hgx5825v1_pB35_A-104	5p 3p	141838241	TGGT1_315780	myosin regulatory light chain, putative	N/A	1033	-153	??	AntiSense	98.9 / 100.0	GGGAAATACGCAAGACAAAGACCACATAAGCGAAAAGAAGACACATACAGATCAGATAGGGAGGGAGTGTGACGCGATGGAACACGCGGAAGACACCAAAAATAGAATATGGATTGCTCCGAGAAACGCAGAGGGCGAATCATGGAATAACATGACAATAACACCTGGTTCTGATCACATATTTAGGGGGCTTGCTTCCCCTGGGATGATGCATGTAGCTGTGTCTCGCGATATCCCCTATAAAGGAGTGTGTAGAGTTTTACAGCAGTCGCACCCTTGTTTTTCTACTCGGATTTTCCAGGACTTCATCGTAGTTCATCCCTTTCGTTGTCCATCGTCGTCTCTGTCGCGTTCTCCTTTTCAATTTGAATTATCGACAAGTACAGCAAATTACATCTG…
TGRH_RP1_hgx5825v1_pB35_A-135	5p 3p	141838241	TGGT1_315780	myosin regulatory light chain, putative	N/A	1069	511	??	AntiSense	99.8 / 99.8	GCAAGTGGGGAAGACAAGAAGGAGAGGTAAAGTAGAGGGAAATACGCAAGACAAAGACCACATAAGCGAAAAGAAGACACATACAGATCAGATAGGGAGGGAGTGTGACGCGATGGAACACGCGGAAGACACCAAAAATAGAATATGGATTGCTCCGAGAAACGCAGAGGGCGAATCATGGAATAACATGACAATAACACCTGGTTCTGATCACATATTTAGGGGGCTTGCTTCCCCTGGGATGATGCATGTAGCTGTGTCTCGCGATATCCCCTATAAAGGAGTGTGTAGAGTTTTACAGCAGTCGCACCCTTGTTTTTCTACTCGGATTTTCCAGGACTTCATCGTAGTTCATCCCTTTCGTTGTCCATCGTCGTCTCTGTCGCGTTCTCCTTTTCA…
TGRH_RP1_hgx5825v1_pB35_A-42	5p 3p	141838241	TGGT1_315780	myosin regulatory light chain, putative	N/A	1069	511	??	AntiSense	99.4 / 99.8	GCAAGTGGGGAAGACAAGAAGGAGAGGTAAAGTAGAGGGAAATACGCAAGACAAAGACCACATAAGCGAAAAGAAGACACATACAGATCAGATAGGGAGGGAGTGTGACGCGATGGAACACGCGGAAGACACCAAAAATAGAATATGGATTGCTCCGAGAAACGCAGAGGGCGAATCATGGAATAACATGACAATAACACCTGGTTCTGATCACATATTTAGGGGGCTTGCTTCCCCTGGGATGATGCATGTAGCTGTGTCTCGCGATATCCCCTATAAAGGAGTGTGTAGAGTTTTACAGCAGTCGCACCCTTGTTTTTCTACTCGGATTTTCCAGGACTTCATCGTAGTTCATCCCTTTCGTTGTCCATCGTCGTCTCTGTCGCGTTCTCCTTTTCA…
TGRH_RP1_hgx5825v1_pB35_A-86	5p 3p	141838051	TGGT1_312190	hypothetical protein	D	3669	4030	IF	Sense	100.0 / 98.7	GACGAGAGACGGCGAGGAAGGCGGCGAGCAGATGGCGCAGGCCGTTCAGCAACAAATCACTCGGACGCAGAAACAGTTCCAGAGGACTGCTGAACTCGCCCTGGTGCTCAACAACGAACTGCATGCACGTTGGTTTCGTGTGTCTTGCATTCTGGACGCGTTCTTCGCTCGCTCGTCAAGCAACGGGAGCGTCGACCCTGCGCTCTCGGACATCCCGTCGTCGATTCTTCTGCCTGCCCTCGAGTTCTATTGCAATGAGGCCGACGCCTTCGCCTTCTGCGTCTCCTCCTGCTGCTGCAAGGCATGCTGCGCAGCCTCTGCCGCGCCTGCCTCTCTCAGCGGAGACACGCAGTCCGGAGAAG
TGRH_RP1_hgx5825v1_pB35_A-38	5p 3p	141838258	TGGT1_309770	hypothetical protein	C	4080	4564	IF	Sense	97.4 / 99.2	CTCAATGAAGGACTCAGATTCACTTTTCTGTAGAGGATCCTCAAGAAATACTCCCGTTGAGAGCCCGTGCTCCCGGCAAGGCACTTTGTCGCATGTCCACCCGGTGGTGGTCCCAGAGCCATCCTATTCTCAACCACTTGTGCAGGCCGGGTCTGCAGTTTCGTCTCTCGAGTCTCTCGGTGCCTCCTCAGGCTGGGTAGCATCGGTCCATCGGTCTGCCTTAGCGTTCCCACTCTTGCTGGACTGTGGTTCTAGTTTCGTACAGCAAGACAGCAGATACGGTTACCCGCGATTCGAAGGCGTCCCGCCCTCCTCACCTGCCTTCCTCCGTTTGTTACTTGTGGAAGGCAGCGCTTTGTTGCTACTGGATGTGGCCAAAGAAAAGTGTTTTTCGCCCTT…
TGRH_RP1_hgx5825v1_pB35_A-98	5p 3p	141838258	TGGT1_309770	hypothetical protein	C	4122	4515	IF	Sense	99.2 / 99.2	AAGAAATACTCCCGTTGAGAGCCCGTGCTCCCGGCAAGGCACTTTGTCGCATGTCCACCCGGTGGTGGTCCCAGAGCCATCCTATTCTCAACCACTTGTGCAGGCCGGGTCTGCAGTTTCGTCTCTCGAGTCTCTCGGTGCCTCCTCAGGCTGGGTAGCATCGGTCCATCGGTCTGCCTTAGCGTTCCCACTCTTGCTGGACTGTGGTTCTAGTTTCGTACAGCAAGACAGCAGATACGGTTACCCGCGATTCGAAGGCGTCCCGCCCTCCTCACCTGCCTTCCTCCGTTTGTTACTTGTGGAAGGCAGCGCTTTGTTGCTACTGGATGTGGCCAAAGAAAAGTGTTTTTCGCCCTTTTATAAGCTCTTCTGGTCGCGCGAGGAAGCACAGCAG
TGRH_RP1_hgx5825v1_pB35_A-314	5p 3p	141838258	TGGT1_309770	hypothetical protein	C	4122	4515	IF	Sense	99.2 / 99.2	AAGAAATACTCCCGTTGAGAGCCCGTGCTCCCGGCAAGGCACTTTGTCGCATGTCCACCCGGTGGTGGTCCCAGAGCCATCCTATTCTCAACCACTTGTGCAGGCCGGGTCTGCAGTTTCGTCTCTCGAGTCTCTCGGTGCCTCCTCAGGCTGGGTAGCATCGGTCCATCGGTCTGCCTTAGCGTTCCCACTCTTGCTGGACTGTGGTTCTAGTTTCGTACAGCAAGACAGCAGATACGGTTACCCGCGATTCGAAGGCGTCCCGCCCTCCTCACCTGCCTTCCTCCGTTTGTTACTTGTGGAAGGCAGCGCTTTGTTGCTACTGGATGTGGCCAAAGAAAAGTGTTTTTCGCCCTTTTATAAGCTCTTCTGGTCGCGCGAGGAAGCACAGCAG
TGRH_RP1_hgx5825v1_pB35_A-370	5p	141838100	TGGT1_309090	hypothetical protein	N/A	589	No Data	OOF1	Sense	99.1
TGRH_RP1_hgx5825v1_pB35_A-193	5p 3p	141838100 / 141838094	TGGT1_309090	hypothetical protein	N/A	589	2561	OOF1	Sense	98.9 / 98.6	GGAACTGCTCGTCCACCCTCTCAAAAACCTCCCTCCACCTTTTCGTCGTCTTTCTCTTCCCTCTCTTCTTCCTTCTCTTCCTTCTCTTCTTCCTCTTCCTTTTCTTCTTGTTCTTCTCCTTTCCCCGCGTCTCCCTCCTTCCAGCCGTCGCTCGGGGGCTCTCCAGGAGATGCGCCTCTCTCGTCTCCTCTGACGCCGACGCGGAGCGTTTTTGCGCGAAGTCGTAGCGGCTTGGGGACGCGGCTGCTGTCCGGGGGAGGCGTCTCTGCTTCCCAGACTGCACCTGCCTCTTTCCTCGAGTACCTGAAGAAGCCGGTCTCGCGCTCGCGTTCCGGATTCCAGGAAAGCGGTTCTGAAACAGGGCACGCTCTCTCTCCAAGCAACGCCGTCGCGGCTTCG…
TGRH_RP1_hgx5825v1_pB35_A-293	5p 3p	141838100 / 141838094	TGGT1_309090	hypothetical protein	N/A	589	2561	OOF1	Sense	99.2 / 98.6	GGAACTGCTCGTCCACCCTCTCAAAAACCTCCCTCCACCTTTTCGTCGTCTTTCTCTTCCCTCTCTTCTTCCTTCTCTTCCTTCTCTTCTTCCTCTTCCTTTTCTTCTTGTTCTTCTCCTTTCCCCGCGTCTCCCTCCTTCCAGCCGTCGCTCGGGGGCTCTCCAGGAGATGCGCCTCTCTCGTCTCCTCTGACGCCGACGCGGAGCGTTTTTGCGCGAAGTCGTAGCGGCTTGGGGACGCGGCTGCTGTCCGGGGGAGGCGTCTCTGCTTCCCAGACTGCACCTGCCTCTTTCCTCGAGTACCTGAAGAAGCCGGTCTCGCGCTCGCGTTCCGGATTCCAGGAAAGCGGTTCTGAAACAGGGCACGCTCTCTCTCCAAGCAACGCCGTCGCGGCTTCG…
TGRH_RP1_hgx5825v1_pB35_A-72	5p 3p	141838100 / 141838094	TGGT1_309090	hypothetical protein	N/A	589	2561	OOF1	Sense	99.1 / 98.7	GGAACTGCTCGTCCACCCTCTCAAAAACCTCCCTCCACCTTTTCGTCGTCTTTCTCTTCCCTCTCTTCTTCCTTCTCTTCCTTCTCTTCTTCCTCTTCCTTTTCTTCTTGTTCTTCTCCTTTCCCCGCGTCTCCCTCCTTCCAGCCGTCGCTCGGGGGCTCTCCAGGAGATGCGCCTCTCTCGTCTCCTCTGACGCCGACGCGGAGCGTTTTTGCGCGAAGTCGTAGCGGCTTGGGGACGCGGCTGCTGTCCGGGGGAGGCGTCTCTGCTTCCCAGACTGCACCTGCCTCTTTCCTCGAGTACCTGAAGAAGCCGGTCTCGCGCTCGCGTTCCGGATTCCAGGAAAGCGGTTCTGAAACAGGGCACGCTCTCTCTCCAAGCAACGCCGTCGCGGCTTCG…
TGRH_RP1_hgx5825v1_pB35_A-68	5p 3p	141838118	TGGT1_230000	hypothetical protein	D	18966	19744	IF	Sense	99.6 / 99.8	GGCTCCAGGCCCGCTCGGCTCCCGCGCCTCCAAGCGCGGCAAGAAGAGCAAGAAGCAGGTACACACCTCGGATGATACGCGCAGCAGAGACACCTGGGAAGTCGTCCCCACCCACACGCCCACGTGCATGTGCGTCGCGGTCCTCCAGGACGGCCCCGCGCTCTGTGGCTGCTGCGGAGCTGCATGCAGTGGAGGGTGTGGATGCGCGCCTGTGGGGGTTCAGCGGGAGCGCGATGGCGGGGCGAGAAACAGTGAAAGAGGGACCGACGCGCGCGCCTCTCGACGCCACACTGTCTGCGCCGGAGGGAGCAGCTGTCGGTGCTGCAGCTGGTGCTGTGGGTCGGTGCGGTGCGTGGTGTACGGAGACACAGACGGCTCCGTGCATGCAGTCGATTTGGC…
TGRH_RP1_hgx5825v1_pB35_A-189	5p 3p	141838118	TGGT1_230000	hypothetical protein	D	18966	19744	IF	Sense	99.7 / 100.0	GGCTCCAGGCCCGCTCGGCTCCCGCGCCTCCAAGCGCGGCAAGAAGAGCAAGAAGCAGGTACACACCTCGGATGATACGCGCAGCAGAGACACCTGGGAAGTCGTCCCCACCCACACGCCCACGTGCATGTGCGTCGCGGTCCTCCAGGACGGCCCCGCGCTCTGTGGCTGCTGCGGAGCTGCATGCAGTGGAGGGTGTGGATGCGCGCCTGTGGGGGTTCAGCGGGAGCGCGATGGCGGGGCGAGAAACAGTGAAAGAGGGACCGACGCGCGCGCCTCTCGACGCCACACTGTCTGCGCCGGAGGGAGCAGCTGTCGGTGCTGCAGCTGGTGCTGTGGGTCGGTGCGGTGCGTGGTGTACGGAGACACAGACGGCTCCGTGCATGCAGTCGATTTGGC…
TGRH_RP1_hgx5825v1_pB35_A-215	5p 3p	141838118	TGGT1_230000	hypothetical protein	D	18966	19744	IF	Sense	99.7 / 100.0	GGCTCCAGGCCCGCTCGGCTCCCGCGCCTCCAAGCGCGGCAAGAAGAGCAAGAAGCAGGTACACACCTCGGATGATACGCGCAGCAGAGACACCTGGGAAGTCGTCCCCACCCACACGCCCACGTGCATGTGCGTCGCGGTCCTCCAGGACGGCCCCGCGCTCTGTGGCTGCTGCGGAGCTGCATGCAGTGGAGGGTGTGGATGCGCGCCTGTGGGGGTTCAGCGGGAGCGCGATGGCGGGGCGAGAAACAGTGAAAGAGGGACCGACGCGCGCGCCTCTCGACGCCACACTGTCTGCGCCGGAGGGAGCAGCTGTCGGTGCTGCAGCTGGTGCTGTGGGTCGGTGCGGTGCGTGGTGTACGGAGACACAGACGGCTCCGTGCATGCAGTCGATTTGGC…
TGRH_RP1_hgx5825v1_pB35_A-180	5p 3p	141837878	TGGT1_266830	Sec7 domain-containing protein	D	10641	11476	IF	Sense	98.8 / 99.0	CCCCTTCGGCCAGCCCGGTCAGGCGCCCCTCTGCGCTGCATGCTGTAGGTGCCGTAGATGCAGCCCTTTGGACTCTCGAGAGGGTGACGCCGAAAGGCAGACTGCGTGGGAGACTGGCGGCGAGGTTGGGGCGAGGCGACTCATAGAGCCGACAACAATGGATAAGAGCGAGCAACCGGATGAGGACGTGAAAGCGAGTGCCTGCACCATTTCTGAACAGCCAGAGTGCCACTCCAATCGGTCAGGAGACTGTTCTGTCGCTAGGCACGACTCAAAAGCGGCAACAGAGGCAAACGTTGCGGACACCACACGAAATCTCTTGCTCGCGTCTTTCCGTGTGGGCGATCCGTTCGACGATTTCAATGAGACCTCATCTCGTGGATATCCCCACTCGCATGA…
TGRH_RP1_hgx5825v1_pB35_A-285	5p 3p	141838320	TGGT1_265250	RNA recognition motif-containing protein	N/A	2337	1940	??	AntiSense	99.0 / 99.0	CTCGTCTCTTGGTCTCGCGCCGCCGAACGGGTCGCCCGTCCGAGAGGGCTTTCGTTCTGTTTCCGTGCGTGCTTCGCCCTTAGCGATGCCTGAAGTTCTCCGGCCATGTTCGTCCTCCTGCAGGGCCTGGTGGCCCTTCGCGCCCGCGCTCGGGTCCTCGCCTGCGTCTTTCTCCGCGTGTCTCTCTGCCGAGTGTCTCCACGCCCCCGAATATAATCCGCTCCACTCGTCTCGCTCCTTTTCTCCCCTGTCGCGCCCGGGCCCTGGATGCGTATGCGCGGCCGTAGTCTGCTCCCCGCCCTCAGGGCCTTTCTGGGACCCGCCAGCCCTTCCCTTCTGTCTCCCGTCCTCTGTGGTGCCCGTCTGGGTTTCCTCGCGTCGCGCAAAAAGTACGCTCC
TGRH_RP1_hgx5825v1_pB35_A-177	5p 3p	141838177	TGGT1_214580	tetratricopeptide repeat-containing protein	D	1161	1561	IF	Sense	99.7 / 99.7	AACCAAGGATATGAGCAAGAAAGCTGAGGTGCTCGTCATTGACCTCAGTATGCTAGACGAAGCCCTGCTGGGCCGCCGTCTCATTCCTCAAGTCCGATTTGCCCGAAAAAACCTTTGTCAGCCTGACGTCGTAGTGTATCCCAGCAGAGCAACGGTATTTGTTGAGGCCTTTTCCGTAACCCTGCCTCCGACAAAAACTGGTTACCAGTGGGGAGCAGTTGAAACAGCTGTTCGGTGGAATCCGTACGCAGAACCAACTGCCCTTCGGGTGACCCAGGTTCCTTGTCCGACTGGACCGCCGTCAAGTTTCTGTCCCGTTCACAACGGCGACGTTGCTGTTCCTCTCTCAGACCCTCATCCAGTTTTCCAGTTCACTTTTGATGGACACCTCGAAGAGTT…
TGRH_RP1_hgx5825v1_pB35_A-354	5p 3p	141838177	TGGT1_214580	tetratricopeptide repeat-containing protein	D	1161	1561	IF	Sense	99.7 / 99.7	AACCAAGGATATGAGCAAGAAAGCTGAGGTGCTCGTCATTGACCTCAGTATGCTAGACGAAGCCCTGCTGGGCCGCCGTCTCATTCCTCAAGTCCGATTTGCCCGAAAAAACCTTTGTCAGCCTGACGTCGTAGTGTATCCCAGCAGAGCAACGGTATTTGTTGAGGCCTTTTCCGTAACCCTGCCTCCGACAAAAACTGGTTACCAGTGGGGAGCAGTTGAAACAGCTGTTCGGTGGAATCCGTACGCAGAACCAACTGCCCTTCGGGTGACCCAGGTTCCTTGTCCGACTGGACCGCCGTCAAGTTTCTGTCCCGTTCACAACGGCGACGTTGCTGTTCCTCTCTCAGACCCTCATCCAGTTTTCCAGTTCACTTTTGATGGACACCTCGAAGAGTT…
TGRH_RP1_hgx5825v1_pB35_A-51	5p 3p	141838177	TGGT1_214580	tetratricopeptide repeat-containing protein	D	1161	1561	IF	Sense	99.7 / 99.7	AACCAAGGATATGAGCAAGAAAGCTGAGGTGCTCGTCATTGACCTCAGTATGCTAGACGAAGCCCTGCTGGGCCGCCGTCTCATTCCTCAAGTCCGATTTGCCCGAAAAAACCTTTGTCAGCCTGACGTCGTAGTGTATCCCAGCAGAGCAACGGTATTTGTTGAGGCCTTTTCCGTAACCCTGCCTCCGACAAAAACTGGTTACCAGTGGGGAGCAGTTGAAACAGCTGTTCGGTGGAATCCGTACGCAGAACCAACTGCCCTTCGGGTGACCCAGGTTCCTTGTCCGACTGGACCGCCGTCAAGTTTCTGTCCCGTTCACAACGGCGACGTTGCTGTTCCTCTCTCAGACCCTCATCCAGTTTTCCAGTTCACTTTTGATGGACACCTCGAAGAGTT…
TGRH_RP1_hgx5825v1_pB35_A-132	5p 3p	141838177	TGGT1_214580	tetratricopeptide repeat-containing protein	D	1161	1561	IF	Sense	99.7 / 99.7	AACCAAGGATATGAGCAAGAAAGCTGAGGTGCTCGTCATTGACCTCAGTATGCTAGACGAAGCCCTGCTGGGCCGCCGTCTCATTCCTCAAGTCCGATTTGCCCGAAAAAACCTTTGTCAGCCTGACGTCGTAGTGTATCCCAGCAGAGCAACGGTATTTGTTGAGGCCTTTTCCGTAACCCTGCCTCCGACAAAAACTGGTTACCAGTGGGGAGCAGTTGAAACAGCTGTTCGGTGGAATCCGTACGCAGAACCAACTGCCCTTCGGGTGACCCAGGTTCCTTGTCCGACTGGACCGCCGTCAAGTTTCTGTCCCGTTCACAACGGCGACGTTGCTGTTCCTCTCTCAGACCCTCATCCAGTTTTCCAGTTCACTTTTGATGGACACCTCGAAGAGTT…
TGRH_RP1_hgx5825v1_pB35_A-260	5p 3p	141837780	TGGT1_214790	glycoprotein	D	132	1223	IF	Sense	98.9 / 99.4	GAGACTCGGAGCGGTCCCTTTCAAAGCCCCCGCGGGTCTCGCGGCGGCAGCCACAAACAGTCGCTTCTTCTCCCCGCTCACGGGCACCCAGAGCTCCGCTTTTGCGGCTGAAAAAAGAGCTTTCTCTTCCGAAGCCGACAGCTCGGTAGAAGCTGCTTCCAAGGACCTCCTGAAAACGATTCAGAGCGAGATCCAGCACGAACAGTCCACCTACGAACAGGACGCCGACCTCAAGAAGTTCCTGCAAACCTCCGGGTGGAGTGTCGCCGAAAGCGACAACAACATGATGGTGACGCTTCAGCGACAAGTTGGCAGCAAGAAGGTGGTGGTTGAGTTCAGCTGTGTGCAGAGCGCAGAGGCGCCCACCGAGGAGGGCCCGATGCCCGAGATGTCTGACTT…
TGRH_RP1_hgx5825v1_pB35_A-158	5p 3p	141837901	TGGT1_214840	AP2X7	D	1152	2017	IF	Sense	99.1 / 99.3	CCAGGACGGAGCCGCGAGCGTGAAGGATGGAAAGACAGACCTTTCCGTGTACTTGTCTCAAGAGGGCCTCGCCAGCCAAGTGGCTCTCGCGCAGTCGTCGTCGGGCCCGCTCGCAAACGTCGCGGGGGCCCATCCGGGCCTGTACCTGGACGAGGCGTCGGCGCTCGCAGGCCTTGTCCCCGGAGTGGGGAAAGGCGGTGTGTCTGTCTCGACAGTGCCCGGCGCCGAGTGCCCACCGATGAACGCGTCGCTGCTGCCAGTGGCCGCGGGTCTGGCGGGCCCCGGGACCCCGGGTGCTGCAGGCCCCCTGCTCGCGTCGACGCACCTCGCGCACCCTGTGTCGGGTCTCGCGGGGGTTGCAGGCCCACAGGGCGCAGGCCTCGGGGGGGTCTCGGGCCC…
TGRH_RP1_hgx5825v1_pB35_A-244	5p 3p	141837901	TGGT1_214840	AP2X7	D	1152	2017	IF	Sense	99.5 / 99.5	CCAGGACGGAGCCGCGAGCGTGAAGGATGGAAAGACAGACCTTTCCGTGTACTTGTCTCAAGAGGGCCTCGCCAGCCAAGTGGCTCTCGCGCAGTCGTCGTCGGGCCCGCTCGCAAACGTCGCGGGGGCCCATCCGGGCCTGTACCTGGACGAGGCGTCGGCGCTCGCAGGCCTTGTCCCCGGAGTGGGGAAAGGCGGTGTGTCTGTCTCGACAGTGCCCGGCGCCGAGTGCCCACCGATGAACGCGTCGCTGCTGCCAGTGGCCGCGGGTCTGGCGGGCCCCGGGACCCCGGGTGCTGCAGGCCCCCTGCTCGCGTCGACGCACCTCGCGCACCCTGTGTCGGGTCTCGCGGGGGTTGCAGGCCCACAGGGCGCAGGCCTCGGGGGGGTCTCGGGCCC…
TGRH_RP1_hgx5825v1_pB35_A-64	5p 3p	141838149	TGGT1_215220	GRA22	A	939	1800	IF	Sense	99.2 / 98.8	CAACTTACAGAGTATTCAGAGAATCGTGGACGAACTGAAGAAAGAACAGGAAGCAGCACGTGGATCCACGACGGACGAACCTCAGCAAAAGACTGAAGAGATCACAGAGGGAGCAGAAGCACGGGAGACGGAACAGAAAGTGAAGGACTTCGTATACAGTGAAGGTGTTGATATGGAGTCATACGTGTCGGGCAGCCAAGGTTCCTACATGCAGAAGGCTTTGAAGAAGTTTTATGATCCACAGTCTCTTCTTGAACCAAGTGGACTGAAGGCTTATTTCGAGTTCCACATTGGCATCATTGAAGATACCAGTAAATGGCTTTCGCATAGGTCAAGGTATTACAGGAGTTCTATTGAGCCGACAGTGTTAAGTGGTCTTGCTTTAGCCAGAGTGTTCGC…
TGRH_RP1_hgx5825v1_pB35_A-303	5p 3p	141838149	TGGT1_215220	GRA22	A	942	1805	IF	Sense	99.2 / 99.1	CTTACAGAGTATTCAGAGAATCGTGGACGAACTGAAGAAAGAACAGGAAGCAGCACGTGGATCCACGACGGACGAACCTCAGCAAAAGACTGAAGAGATCACAGAGGGAGCAGAAGCACGGGAGACGGAACAGAAAGTGAAGGACTTCGTATACAGTGAAGGTGTTGATATGGAGTCATACGTGTCGGGCAGCCAAGGTTCCTACATGCAGAAGGCTTTGAAGAAGTTTTATGATCCACAGTCTCTTCTTGAACCAAGTGGACTGAAGGCTTATTTCGAGTTCCACATTGGCATCATTGAAGATACCAGTAAATGGCTTTCGCATAGGTCAAGGTATTACAGGAGTTCTATTGAGCCGACAGTGTTAAGTGGTCTTGCTTTAGCCAGAGTGTTCGCGGC…
TGRH_RP1_hgx5825v1_pB35_A-337	5p 3p	141838149	TGGT1_215220	GRA22	A	942	1805	IF	Sense	100.0 / 99.1	CTTACAGAGTATTCAGAGAATCGTGGACGAACTGAAGAAAGAACAGGAAGCAGCACGTGGATCCACGACGGACGAACCTCAGCAAAAGACTGAAGAGATCACAGAGGGAGCAGAAGCACGGGAGACGGAACAGAAAGTGAAGGACTTCGTATACAGTGAAGGTGTTGATATGGAGTCATACGTGTCGGGCAGCCAAGGTTCCTACATGCAGAAGGCTTTGAAGAAGTTTTATGATCCACAGTCTCTTCTTGAACCAAGTGGACTGAAGGCTTATTTCGAGTTCCACATTGGCATCATTGAAGATACCAGTAAATGGCTTTCGCATAGGTCAAGGTATTACAGGAGTTCTATTGAGCCGACAGTGTTAAGTGGTCTTGCTTTAGCCAGAGTGTTCGCGGC…
TGRH_RP1_hgx5825v1_pB35_A-207	5p 3p	141838149	TGGT1_215220	GRA22	A	942	1805	IF	Sense	99.3 / 99.2	CTTACAGAGTATTCAGAGAATCGTGGACGAACTGAAGAAAGAACAGGAAGCAGCACGTGGATCCACGACGGACGAACCTCAGCAAAAGACTGAAGAGATCACAGAGGGAGCAGAAGCACGGGAGACGGAACAGAAAGTGAAGGACTTCGTATACAGTGAAGGTGTTGATATGGAGTCATACGTGTCGGGCAGCCAAGGTTCCTACATGCAGAAGGCTTTGAAGAAGTTTTATGATCCACAGTCTCTTCTTGAACCAAGTGGACTGAAGGCTTATTTCGAGTTCCACATTGGCATCATTGAAGATACCAGTAAATGGCTTTCGCATAGGTCAAGGTATTACAGGAGTTCTATTGAGCCGACAGTGTTAAGTGGTCTTGCTTTAGCCAGAGTGTTCGCGGC…
TGRH_RP1_hgx5825v1_pB35_A-79	5p 3p	141838149	TGGT1_215220	GRA22	A	942	1805	IF	Sense	98.6 / 98.9	CTTACAGAGTATTCAGAGAATCGTGGACGAACTGAAGAAAGAACAGGAAGCAGCACGTGGATCCACGACGGACGAACCTCAGCAAAAGACTGAAGAGATCACAGAGGGAGCAGAAGCACGGGAGACGGAACAGAAAGTGAAGGACTTCGTATACAGTGAAGGTGTTGATATGGAGTCATACGTGTCGGGCAGCCAAGGTTCCTACATGCAGAAGGCTTTGAAGAAGTTTTATGATCCACAGTCTCTTCTTGAACCAAGTGGACTGAAGGCTTATTTCGAGTTCCACATTGGCATCATTGAAGATACCAGTAAATGGCTTTCGCATAGGTCAAGGTATTACAGGAGTTCTATTGAGCCGACAGTGTTAAGTGGTCTTGCTTTAGCCAGAGTGTTCGCGGC…
TGRH_RP1_hgx5825v1_pB35_A-87	5p 3p	141838149	TGGT1_215220	GRA22	A	942	1805	IF	Sense	98.9 / 99.0	CTTACAGAGTATTCAGAGAATCGTGGACGAACTGAAGAAAGAACAGGAAGCAGCACGTGGATCCACGACGGACGAACCTCAGCAAAAGACTGAAGAGATCACAGAGGGAGCAGAAGCACGGGAGACGGAACAGAAAGTGAAGGACTTCGTATACAGTGAAGGTGTTGATATGGAGTCATACGTGTCGGGCAGCCAAGGTTCCTACATGCAGAAGGCTTTGAAGAAGTTTTATGATCCACAGTCTCTTCTTGAACCAAGTGGACTGAAGGCTTATTTCGAGTTCCACATTGGCATCATTGAAGATACCAGTAAATGGCTTTCGCATAGGTCAAGGTATTACAGGAGTTCTATTGAGCCGACAGTGTTAAGTGGTCTTGCTTTAGCCAGAGTGTTCGCGGC…
TGRH_RP1_hgx5825v1_pB35_A-15	5p 3p	141838149	TGGT1_215220	GRA22	A	1047	1799	IF	Sense	99.2 / 99.1	GGGAGCAGAAGCACGGGAGACGGAACAGAAAGTGAAGGACTTCGTATACAGTGAAGGTGTTGATATGGAGTCATACGTGTCGGGCAGCCAAGGTTCCTACATGCAGAAGGCTTTGAAGAAGTTTTATGATCCACAGTCTCTTCTTGAACCAAGTGGACTGAAGGCTTATTTCGAGTTCCACATTGGCATCATTGAAGATACCAGTAAATGGCTTTCGCATAGGTCAAGGTATTACAGGAGTTCTATTGAGCCGACAGTGTTAAGTGGTCTTGCTTTAGCCAGAGTGTTCGCGGCGTCCCTCGAGGTCGTGTTGGCAGAGGCGCTAACCGAGATAGAAAACCTAGAACGACTGCGGTACCAGAAAGCTGACCGAGAAGCCTTCGAGCGTGCTCGAAAGAA…
TGRH_RP1_hgx5825v1_pB35_A-56	5p 3p	141838149	TGGT1_215220	GRA22	A	1047	1747	IF	Sense	99.4 / 99.4	GGGAGCAGAAGCACGGGAGACGGAACAGAAAGTGAAGGACTTCGTATACAGTGAAGGTGTTGATATGGAGTCATACGTGTCGGGCAGCCAAGGTTCCTACATGCAGAAGGCTTTGAAGAAGTTTTATGATCCACAGTCTCTTCTTGAACCAAGTGGACTGAAGGCTTATTTCGAGTTCCACATTGGCATCATTGAAGATACCAGTAAATGGCTTTCGCATAGGTCAAGGTATTACAGGAGTTCTATTGAGCCGACAGTGTTAAGTGGTCTTGCTTTAGCCAGAGTGTTCGCGGCGTCCCTCGAGGTCGTGTTGGCAGAGGCGCTAACCGAGATAGAAAACCTAGAACGACTGCGGTACCAGAAAGCTGACCGAGAAGCCTTCGAGCGTGCTCGAAAGAA…
TGRH_RP1_hgx5825v1_pB35_A-115	5p 3p	141838149	TGGT1_215220	GRA22	A	1047	1747	IF	Sense	99.4 / 99.2	GGGAGCAGAAGCACGGGAGACGGAACAGAAAGTGAAGGACTTCGTATACAGTGAAGGTGTTGATATGGAGTCATACGTGTCGGGCAGCCAAGGTTCCTACATGCAGAAGGCTTTGAAGAAGTTTTATGATCCACAGTCTCTTCTTGAACCAAGTGGACTGAAGGCTTATTTCGAGTTCCACATTGGCATCATTGAAGATACCAGTAAATGGCTTTCGCATAGGTCAAGGTATTACAGGAGTTCTATTGAGCCGACAGTGTTAAGTGGTCTTGCTTTAGCCAGAGTGTTCGCGGCGTCCCTCGAGGTCGTGTTGGCAGAGGCGCTAACCGAGATAGAAAACCTAGAACGACTGCGGTACCAGAAAGCTGACCGAGAAGCCTTCGAGCGTGCTCGAAAGAA…
TGRH_RP1_hgx5825v1_pB35_A-222	5p 3p	141838149	TGGT1_215220	GRA22	A	1059	1780	IF	Sense	99.4 / 99.0	ACGGGAGACGGAACAGAAAGTGAAGGACTTCGTATACAGTGAAGGTGTTGATATGGAGTCATACGTGTCGGGCAGCCAAGGTTCCTACATGCAGAAGGCTTTGAAGAAGTTTTATGATCCACAGTCTCTTCTTGAACCAAGTGGACTGAAGGCTTATTTCGAGTTCCACATTGGCATCATTGAAGATACCAGTAAATGGCTTTCGCATAGGTCAAGGTATTACAGGAGTTCTATTGAGCCGACAGTGTTAAGTGGTCTTGCTTTAGCCAGAGTGTTCGCGGCGTCCCTCGAGGTCGTGTTGGCAGAGGCGCTAACCGAGATAGAAAACCTAGAACGACTGCGGTACCAGAAAGCTGACCGAGAAGCCTTCGAGCGTGCTCGAAAGAACCGCAAACTTGG…
TGRH_RP1_hgx5825v1_pB35_A-234	5p 3p	141838149	TGGT1_215220	GRA22	A	1065	1795	IF	Sense	99.0 / 99.3	GACGGAACAGAAAGTGAAGGACTTCGTATACAGTGAAGGTGTTGATATGGAGTCATACGTGTCGGGCAGCCAAGGTTCCTACATGCAGAAGGCTTTGAAGAAGTTTTATGATCCACAGTCTCTTCTTGAACCAAGTGGACTGAAGGCTTATTTCGAGTTCCACATTGGCATCATTGAAGATACCAGTAAATGGCTTTCGCATAGGTCAAGGTATTACAGGAGTTCTATTGAGCCGACAGTGTTAAGTGGTCTTGCTTTAGCCAGAGTGTTCGCGGCGTCCCTCGAGGTCGTGTTGGCAGAGGCGCTAACCGAGATAGAAAACCTAGAACGACTGCGGTACCAGAAAGCTGACCGAGAAGCCTTCGAGCGTGCTCGAAAGAACCGCAAACTTGGCGTGTT…
TGRH_RP1_hgx5825v1_pB35_A-142	5p 3p	141838149	TGGT1_215220	GRA22	A	1164	1718	IF	Sense	99.1 / 99.0	GAAGTTTTATGATCCACAGTCTCTTCTTGAACCAAGTGGACTGAAGGCTTATTTCGAGTTCCACATTGGCATCATTGAAGATACCAGTAAATGGCTTTCGCATAGGTCAAGGTATTACAGGAGTTCTATTGAGCCGACAGTGTTAAGTGGTCTTGCTTTAGCCAGAGTGTTCGCGGCGTCCCTCGAGGTCGTGTTGGCAGAGGCGCTAACCGAGATAGAAAACCTAGAACGACTGCGGTACCAGAAAGCTGACCGAGAAGCCTTCGAGCGTGCTCGAAAGAACCGCAAACTTGGCGTGTTTGTGTTACGCCTTCGGGAGTTATCCTGGATGCTGGATGCAGTCTTTGGCGAGGTGTCCGGTACAACACGAGCGTATAGGTGCCCGCAGGTATGTGTTAC…
TGRH_RP1_hgx5825v1_pB35_A-240	5p 3p	141837814	TGGT1_215220	GRA22	N/A	1904	2224	OOF2	Sense	97.3 / 97.3	GTTTTTCGCTCCGCTCGTTACGAGATACACGCCGGTCACATACACATTGCACGTCTCGCGGAAGGGTCGAGTGCGAGTTCACAAAACCGGGTCTGTGGAGGTCCGAGTGCCCAGCGTGTTCGTGTTGGGGTTCGACCAGCGCTCTTCAAACTGAATTCCGAGCATTTGTTTTGGACTTTCCTTGTACGGAAGCAACCCGCGTCCCCTGCTTTCTTTACTACCCCTACACTGCATGTGAGAGTCGGGACCACATCGTATGCGAACTGTTTATTTGTCCCTGCGTTCTTGTTGAAGGTTTGGAACGTCGTTTTCGGGCGGGGC
TGRH_RP1_hgx5825v1_pB35_A-41	5p 3p	141838252	TGGT1_319930	hypothetical protein	D	924	1451	IF	Sense	99.8 / 99.8	CCCGCGTCTCGCCTCTGAAGTGTCCGGAGGAACCGCCTGCAGCCCCCGAACGACGGACGCGAGGGTGTCCGCCGCCTCTCCGCGAGGAAGCGTCCAGGAGCCTTCGTCGCTTGTCGAGGTCTCTGCGGCCGGCGACGCAGAGGCCAACCAAGCAGACGTCATGTGCGGCCTCGAGGGCCAAGTCTGCGTGACTCTTGTGGCGCGCGAGCTGATATATCAGAGACTTTTCATTTCGTACTTCCCTGTTCTTCTGAGAGACCTGACCAGCGAGCGCGTCCTCCTCCAACTCATCGACATGGTAACCTCGGAGTGCGCCTCCTGCGTCTCCTCGGGAGTGTCGATTTTGACGGATCTGCTCTGCTGCACTTGTGTGGGAGACAGCCAGATTTCCGAGGTTTG…
TGRH_RP1_hgx5825v1_pB35_A-266	5p 3p	141838252	TGGT1_319930	hypothetical protein	D	924	1451	IF	Sense	99.8 / 99.8	CCCGCGTCTCGCCTCTGAAGTGTCCGGAGGAACCGCCTGCAGCCCCCGAACGACGGACGCGAGGGTGTCCGCCGCCTCTCCGCGAGGAAGCGTCCAGGAGCCTTCGTCGCTTGTCGAGGTCTCTGCGGCCGGCGACGCAGAGGCCAACCAAGCAGACGTCATGTGCGGCCTCGAGGGCCAAGTCTGCGTGACTCTTGTGGCGCGCGAGCTGATATATCAGAGACTTTTCATTTCGTACTTCCCTGTTCTTCTGAGAGACCTGACCAGCGAGCGCGTCCTCCTCCAACTCATCGACATGGTAACCTCGGAGTGCGCCTCCTGCGTCTCCTCGGGAGTGTCGATTTTGACGGATCTGCTCTGCTGCACTTGTGTGGGAGACAGCCAGATTTCCGAGGTTTG…
TGRH_RP1_hgx5825v1_pB35_A-351	5p 3p	141838252	TGGT1_319930	hypothetical protein	D	924	1451	IF	Sense	99.8 / 99.8	CCCGCGTCTCGCCTCTGAAGTGTCCGGAGGAACCGCCTGCAGCCCCCGAACGACGGACGCGAGGGTGTCCGCCGCCTCTCCGCGAGGAAGCGTCCAGGAGCCTTCGTCGCTTGTCGAGGTCTCTGCGGCCGGCGACGCAGAGGCCAACCAAGCAGACGTCATGTGCGGCCTCGAGGGCCAAGTCTGCGTGACTCTTGTGGCGCGCGAGCTGATATATCAGAGACTTTTCATTTCGTACTTCCCTGTTCTTCTGAGAGACCTGACCAGCGAGCGCGTCCTCCTCCAACTCATCGACATGGTAACCTCGGAGTGCGCCTCCTGCGTCTCCTCGGGAGTGTCGATTTTGACGGATCTGCTCTGCTGCACTTGTGTGGGAGACAGCCAGATTTCCGAGGTTTG…
TGRH_RP1_hgx5825v1_pB35_A-292	5p 3p	141838316	TGGT1_262050	ROP39	D	858	1441	IF	Sense	94.7 / 97.4	GGGGGGGGCTCCCGATTGTCAAGTGGCGAACGAGATGCAGGCAGCTGAAGTAGTCCAGAAGTGCGTTTCAGAGGCAGATCGCATCATGCATGTGTTCCCCGAAGATGTAACTCCTGATGTCCTGGTGTCGCGTTTTCGGTTCGCAGTTCCATTGTATTCGGGGAGGATCCGCCACAGATCTGCGCTCCTGGGACAATCCCGCGGTTATGCGCTGCTAAACTACATGGATGTGTTGCCACCGATGCTGTGTGATCTCTTCGCTGCCCAGAGTGTCGTACAGCCTTCTATGACGAGAGCCATAGCAAAACAGTTGCTTGAGCTCGTCGCACATCTTCAGGCGCTTGGGGTTGTGCACTCGGATCTAAAACCGGAAAATGTGCTAGTCGACGAAGCCGGAAA…
TGRH_RP1_hgx5825v1_pB35_A-352	5p 3p	141838134	TGGT1_318390	hypothetical protein	N/A	1919	2598	OOF2	Sense	100.0 / 99.8	GGTCGCCGCGCAACACGGTGGGGTCGGCGCTGCGCCCGCGGTCGGCGTCGCCGTGGGCGGAGCGCGGGCGGCTCTCCGCATCCGAGGAGACACCGAGGACGGTTTCTCCCCTGGACGCCGCGCCTGCGAGTTCTCAGTCTCCAACTTGCAACAAGGAGGACGGCGCTGGGGCGTCTGTTCGGCGTGTCTCCTCGGCGCGGCGAGAGGCGAAGGCCTCTCCGTGTGTGGCGTCCGCGCCGAGCGGGCGCCCGCGGCTGATTCTCCTCGACTTGGACAACACATTGATTCCGACGTCCTGGATCATGGCGCAGTGGAGGTCGAAGCATTGTACGCTGGGGCCTCTCGAGACAGTTGCGGCGATCCGCGCGGCGCTCTGCGAGGCGAAGTTCTTCGAGGTCC…
TGRH_RP1_hgx5825v1_pB35_A-196	5p 3p	141837868 / 141837864	TGGT1_306060	RON8	C	4821	6679	IF	Sense	99.1 / 99.1	CGAGGACTTCCAGGGGGGCAGAAGAAAGGCGACTGTCCGTATTTCGATCCCGGAGGAGGAGCCGCTTCGCCTCGGCGCTTCTGCCCAGAATTACCAGGTGCATATGTCTCTGTTTTCGAAAAACGCTCAACACCTCAATACGCCGTGTGGCTCAAAGTCCGGCGCAGAAGTCGCCAAAGCGACTTGGGGACAGCTGTGCCGGTGGTGCAATCTGAAACTCGCCGACCTCCCTGGTCTCGGTCATCCGACGTTGTACATTCGAATTATCTCTAACGAGAAGACTCAAACCGTGCGAGGAGGCCAGCCGGTGACGACCAACGTAGACGGCCATCCGGTGGTGTACGACATCCGGATGCCAGGAGATCCACGTTCTGCCTCTGGAATGCCAAAGTCGGTTTT…
TGRH_RP1_hgx5825v1_pB35_A-220	5p 3p	141837868 / 141837864	TGGT1_306060	RON8	C	4821	6679	IF	Sense	99.2 / 99.1	CGAGGACTTCCAGGGGGGCAGAAGAAAGGCGACTGTCCGTATTTCGATCCCGGAGGAGGAGCCGCTTCGCCTCGGCGCTTCTGCCCAGAATTACCAGGTGCATATGTCTCTGTTTTCGAAAAACGCTCAACACCTCAATACGCCGTGTGGCTCAAAGTCCGGCGCAGAAGTCGCCAAAGCGACTTGGGGACAGCTGTGCCGGTGGTGCAATCTGAAACTCGCCGACCTCCCTGGTCTCGGTCATCCGACGTTGTACATTCGAATTATCTCTAACGAGAAGACTCAAACCGTGCGAGGAGGCCAGCCGGTGACGACCAACGTAGACGGCCATCCGGTGGTGTACGACATCCGGATGCCAGGAGATCCACGTTCTGCCTCTGGAATGCCAAAGTCGGTTTT…
TGRH_RP1_hgx5825v1_pB35_A-250	5p 3p	141837864	TGGT1_306060	RON8	C	5961	6964	IF	Sense	98.9 / 99.4	ATGTAATATTGATGCGGGCAAAGAGCGACCGGCAACAATCACGACACGCATTGTGCCCATGTTCTCCACCCCAAACGTGACGGTCAAAGTTCCCAATGAGCTGTTGCAGCCACTTCTTCGGCAGCATAGAGGTATCTCGCCTGACCAGTTGTTCAGGCAGAAACCCTTGGAGGAAGTCGTGGCACTTCTGCTGTCGAATGCCCATCTCGGACTCTACCACGTTGGTTTGAAGTACATCGATGGGACTGACCAACCGTACAGTGAATGCCCAGAACATCTGCGGCAGCTGCCTCCGAGCCAAATTCCCGGTCTCCAGCATATCTATATTGTGCCGGCGAGCGAGGGCGAAGGAGATTTCCCAGGGGTGTTCCGCGGAGGAACTCTGGGCGACATGATGAA…
TGRH_RP1_hgx5825v1_pB35_A-254	5p 3p	141838043 / 141838039	TGGT1_251740	AP2XII9	D	-7	1196	IF	Sense	98.5 / 99.4	CGCCACCATGCAAAGCATTCATGTGTCTTCGCCGCCTCACCAACGAGGCGCCGCGCCCATGGCGATCGAAGCGAACCTCTCGAGACTCTCGCCTTCCTCTGTCGCGCCTACCCAATGCACACCCACCGCCTCTGGATCGATGTTCGCTGTCTGCACACCGCCCGCACCGGCGGTTCTTTCTGCTGGCCCCGCCGGTTCGCCCCCGAACACCCGCTTTTCTCCGAGCCAGCCTCGCCACGGCCATCCGTCTCACCCAGTCTCGGTGGATAGCATCGCCAGCTATCCGGGAGAACAGCCTCAGGGTGGCGCCGTGCTGGTGGTGAGCCAGCAGCCCAAGTCCCGGGACCGCTGCATGCACGCCTTCGCAGCTGGCAAGGACGCCTTTCTCCACAGCCACGG…
TGRH_RP1_hgx5825v1_pB35_A-279	5p 3p	141838357	TGGT1_245500	dipeptidyl peptidase iv (dpp iv) n-terminal region domain-containing protein	D	4605	5451	IF	Sense	99.5 / 99.2	CTCTGGGCCTTCTGGCCCTGCTACAGAGCCCGGCGAGGCGCAGAAGACTCGAGCGCATGCACTCGGACAGAAAAGGGAGCGGGATACCGGGACGCCTCGAGGCATGGCCGCGGCCGGGAAGAGGGTAGAGGCAGAAGAGAAGGGCGCTTCTCAGGCACTTGAGATCGATTCAGGAAATGTTGCGAGACAGGGCCGCAAAAGAGCCAAGACAGAAGGCGGCAGCCACGACCTAGACCGCAACGCAGAGAGGACAACGGTGGCGGCCGGATCTCGTGAGGCACAAGAGACAGGGAGGGAGGACGAACAAGAAGAGAGGCAAGTGACGGAGAAAACAAGGGAGATCCTCGGGTCAGAGACGAAACACACGACCGACCTGGGGGCCGTTGGCGGAGACAGCCT…
TGRH_RP1_hgx5825v1_pB35_A-199	5p 3p	141837859	TGGT1_297520	PPG1	N/A	1811	2549	OOF2	Sense	98.9 / 99.6	CTGCAGCACTCGACCGCGCCGACACAGAACGACTGCAGCATGTCGTGGAGGTTCAGGATCGTCAAATTCTTTCACTGCGTGATCTTATCCTACAGAAGACAGGCGAAACAGAGAGCTTGGAGAGTGCACTGCGCCTTGCAGCTGAAGAGAACGCTCATCTTCAGAATCAAGTGAAGGAGGCGCAGGCCCTCTGCCTGGAAATGAAGGACCGTCAAAATCAACTAGCAGACTCCTTCTACCGGGATGCCCACAGACACCAGACGTCTCTCCTCGAGCTCGCGAATACAGAGGCAGAAGGCAGAGAGCTCGTCGTCAACAGACTTACGTTTGAGTCGGCGAAAAAAGATCGAATCATCGAGACTCTCCACTCGCAACTGGCAGCCAAGGAAGAAGAAATCT…
TGRH_RP1_hgx5825v1_pB35_A-237	5p 3p	141837816	TGGT1_297800	RecF/RecN/SMC N terminal domain-containing protein	D	2079	3006	IF	Sense	99.5 / 99.4	CTTTAAGCGCTGTTCCCAGATGAGTCAGGAACTCGAGGAGCGCGCCAGACAAATCGACTTTTACTTGCAGCCCATGGAGCAGACCGTGCAGCGTCGCACGCGGGTCACTCGCGAGCTTCGCTTGGCACAAAACGAGTTACACAACATCGAGCAATTGATGGCGACGAGCTCCGCGGGCAGCGAGATGGCCCGGGCGCAGCAGCTCGAGGAGCGGCGGCGCGACTGCACGAAGAGGAAAGAAGAAGTCGAGGCGGAGAAGGGAAAAGTTCTCGCAGAGGTGCAGCAGCTCGAGGCGGATGTTTATGAACTGGAGCACAACCGAGACAAACTGGAGGCGTCTCTGAAAAAGGAGGTGAAGGTTCTCCGCCAGCGCCTCAAGAGCCTCGAGGCGTCTGTGAA…
TGRH_RP1_hgx5825v1_pB35_A-58	5p 3p	141838169	TGGT1_210700	hypothetical protein	D	20406	21107	IF	Sense	99.8 / 99.8	CGAGGGGGTCGAGTTGAAATTTAGTTCCTTCCCGGCTCGAGGAGTCAAGAGCAACGAACGACAAAGGGACGCTCAGTCCGGCGACGCGACGAGAGGCGCTGCGCCCAGCTCTGCAGCAACGGCGGACAGTGGACTGGACCGTACAGAGTTGTGGCCACGTATCGGCCATGGTAGTCAAAAGGCTTATGTGTCGAAGAATGTCGGGCAAGAACGCATCACCGGGCTAATCGAATTTCTTCTCTCGTACGGAATAGGACAGCGATATGGAGGTGAGAAGGTCCCCCCAGAAGGACAAATCACTGGAGAAGCTTGGAAACGAAATACAGCATATCCCGCTGCTGCTTCTGGGGAAGCGCAAGGGAGCGAGCTCCGAGGACAAGCCTCGCAAGGCTCAGACAT…
TGRH_RP1_hgx5825v1_pB35_A-107	5p 3p	141838169	TGGT1_210700	hypothetical protein	D	20487	21158	IF	Sense	100.0 / 100.0	CGACGCGACGAGAGGCGCTGCGCCCAGCTCTGCAGCAACGGCGGACAGTGGACTGGACCGTACAGAGTTGTGGCCACGTATCGGCCATGGTAGTCAAAAGGCTTATGTGTCGAAGAATGTCGGGCAAGAACGCATCACCGGGCTAATCGAATTTCTTCTCTCGTACGGAATAGGACAGCGATATGGAGGTGAGAAGGTCCCCCCAGAAGGACAAATCACTGGAGAAGCTTGGAAACGAAATACAGCATATCCCGCTGCTGCTTCTGGGGAAGCGCAAGGGAGCGAGCTCCGAGGACAAGCCTCGCAAGGCTCAGACATGGTTCCTGAGGAAGTACAGCACCAAGAACTGTATTGGAGAGGTCAGAGATGGTGTGCGTGTGCAGCAGCCTCTGCTTCTCC…
