# Supplementary material for: Identification of IMC43, a novel IMC protein that collaborates with IMC32 to form an essential daughter bud assembly complex in Toxoplasma gondii
Source: PLoS Pathog. 2023 Oct 2;19(10):e1011707. doi: 10.1371/journal.ppat.1011707 (PMC10569561; doi:10.1371/journal.ppat.1011707)
Supplement: S3 Table — (XLSX) [file ppat.1011707.s012.xlsx]

## Sheet: Primers Ordered
Purpose	Name	Description	Sequence 5'-3'
IMC43 (TGGT1_238895) epitope tagging	P1	IMC43 sense gRNA - tagging	AAGTTGGTGAACACTCCTTCCGCTGG
	P2	IMC43 antisense gRNA - tagging	AAAACCAGCGGAAGGAGTGTTCACCA
	P3	IMC43 fwd homology - tagging	TGCTCATCCGGTTGTTGCGGTTGGGAACCACGTGCCTATGGGAAGTGGAGGACGGGAATT
	P4	IMC43 rev homology - tagging	CGTGTATCGATTCAGACGGTTCAGTCATCTACGTTGTCCGACGGCCAGTGAATTGTAATA
IMC43 knockout	P5	IMC43 sense gRNA - KO	AAGTTAGAGGTCAAACCCCCGACGGG
	P6	IMC43 antisense gRNA - KO	AAAACCCGTCGGGGGTTTGACCTCTA
	P7	IMC43 fwd homology - KO	GTCTGGCGGTGGGATGTGTAACATAGTCGGAAACCACACCCACTCCATGGAACCTGACTG
	P8	IMC43 rev homology - KO	ATTGCGTTTGGTAGGGTTTTCTCAAACGTGCTGGATGCCCctgcaaGtgcatagaaggaa
IMC43 full-length cDNA	P9	IMC43 fwd coding BglII	AGATCTATGGATGTTCAGTCGTTTATCAG
	P10	IMC43 rev coding NotI	GCGGCCGCCATAGGCACGTGGTTCCCA
Gibson Assembly of pUPRTKO-EP-IMC43-3xHA	P11	IMC43 promoter fwd - gibson	gcatatgcatATCCAAGTGACGACGGTATC
	P12	IMC43 promoter rev - gibson	ccatagatctCAAGCCAAACACTACCAG
	P13	IMC43 vector fwd - gibson	gtttggcttgAGATCTATGGATGTTCAGTCG
	P14	IMC43 vector rev - gibson	tcacttggatATGCATATGCGATGTCGAAC
Gibson Assembly of IMC43wt	P15	IMC43wt OLLAS tag fwd - gibson	ggcggccgccTCCGGATTTGCCAATGAAC
	P16	IMC43wt OLLAS tag rev - gibson	tcttaattaaCTATTTGCCCATCAGTCTG
	P17	IMC43wt OLLAS vector fwd - gibson	gggcaaatagTTAATTAAGACTACGACGAAAGTGATGCGCAGGC
	P18	IMC43wt OLLAS vector rev - gibson	caaatccggaGGCGGCCGCCATAGGCAC
IMC43 deletion construct (Δ2-200)	P19	IMC43 Δ2-200 fwd - Q5mut	CACTTCGACTTGAAGGAAC
	P20	IMC43 Δ2-200 rev - Q5mut	CATAGATCTCAAGCCAAAC
IMC43 deletion construct (Δ201-401)	P21	IMC43 Δ201-401 fwd - Q5mut	GCCGGCAGTCGCAAGCCT
	P22	IMC43 Δ201-401 rev - Q5mut	GCGGAAAGAGGGCGAAGCC
IMC43 deletion construct (Δ402-494)	P23	IMC43 Δ402-494 fwd - Q5mut	ACCCACAAGTCGAAAGCC
	P24	IMC43 Δ402-494 rev - Q5mut	CGTAACTCCCGATGTGTC
IMC43 deletion construct (Δ495-660)	P25	IMC43 Δ495-660 fwd - Q5mut	CTTCGTCGTGGAACTGTCTCATC
	P26	IMC43 Δ495-660 rev - Q5mut	TGGGTTGGCAGTCACCGG
IMC43 deletion construct (Δ640-799)	P27	IMC43 Δ640-799 fwd - Q5mut	ACGCACTCCGATCTTTGTG
	P28	IMC43 Δ640-799 rev - Q5mut	TCCACTGAGTGGCGGGAG
IMC43 deletion construct (Δ800-1031)	P29	IMC43 Δ800-1031 fwd - Q5mut	GCGATTTGCCAACCGGAG
	P30	IMC43 Δ800-1031 rev - Q5mut	GTCGTCATCTTGAGGCAG
IMC43 deletion construct (Δ1032-1213)	P31	IMC43 Δ1032-1213 fwd - Q5mut	AGTGCGTCCGCAGCAGCG
	P32	IMC43 Δ1032-1213 rev - Q5mut	CTCGTGGTCACTGACCAAAGGC
IMC43 deletion construct (Δ1222-1430)	P33	IMC43 Δ1222-1430 fwd - Q5mut	AATATCTTGCGAGCTTTCTACTCCAGCG
	P34	IMC43 Δ1222-1430 rev - Q5mut	GTGTTGCGCTGCTGCGGA
IMC43 deletion construct (Δ1441-1653)	P35	IMC43 Δ1441-1653 fwd - Q5mut	GCGGCCGCCTCCGGATTT
	P36	IMC43 Δ1441-1653 rev - Q5mut	GGCGCTGGAGTAGAAAGC
IMC43 deletion construct (Δ1441-1561)	P37	IMC43 Δ1441-1561 fwd - Q5mut	CAACCTACTGCAGTCTCATTC
IMC43 deletion construct (Δ1562-1653)	P38	IMC43 Δ1562-1653 rev - Q5mut	CTGGAATGCAGTCTCGCTCACTCG
FBXO1 epitope tagging	P39	FBXO1 sense gRNA - tagging	AAGTTAGCCTTCTGGAGCACGGCAGG
	P40	FBXO1 antisense gRNA - tagging	AAAACCTGCCGTGCTCCAGAAGGCTA
	P41	FBXO1 fwd homology - tagging	CATAATCGATTACTACATGAGTCAGGGCGGAGCCAATGCGGGAAGTGGAGGACGGGAATT
	P42	FBXO1 rev homology - tagging	GGTATCAGATCATCGAGAAACAAACGTTCGATGCTGCTCCCGACGGCCAGTGAATTGTAATA
AC10epitope tagging	P43	AC10 sense gRNA - tagging	AAGTTgTAAGGGTGCAAGAGTTGATGG
	P44	AC10 antisense gRNA - tagging	AAAACCATCAACTCTTGCACCCTTAcA
	P45	AC10 fwd homology - tagging	GCTGAAGACTCGCCTGATAAAGCTCACGAAGGCAAACACGGGAAGTGGAGGACGGGAATT
	P46	AC10 rev homology - tagging	AGTCCACTGCTGCTCCTCGAGCAGTCTGGGAGATTTGGCGACGGCCAGTGAATTGTAATA
IMC32 epitope tagging	P47	IMC32 sense gRNA - tagging	AAGTTATGCTGTGGCGGAGGAAGTTG
	P48	IMC32 antisense gRNA - tagging	AAAACAACTTCCTCCGCCACAGCATA
	P49	IMC32 fwd homology - tagging	GCTGAAGACTCGCCTGATAAAGCTCACGAAGGCAAACACGGGAAGTGGAGGACGGGAATT
	P50	IMC32 rev homology - tagging	AGTCCACTGCTGCTCCTCGAGCAGTCTGGGAGATTTGGCGACGGCCAGTGAATTGTAATA
IMC29 epitope tagging	P51	IMC29 sense gRNA - tagging	AAGTTGCTCCGTTTCTGGTGTGTCTG
	P52	IMC29 antisense gRNA - tagging	AAAACAGACACACCAGAAACGGAGCA
	P53	IMC29 fwd homology - tagging	CTCACGCTCAGGCAGCAGTACCCCGGACACGGCCTCAATGGAAGTGGAGGACGGGAATTC
	P54	IMC29 rev homology - tagging	GTCACATCCGTATACACGGTTCTATGAGCAGATTCCGTCGACGGCCAGTGAATTGTAATA
MORN1 N-terminal epitope tagging	P55	MORN1 Nterm 3xV5 gblock	CTTCACGCAGTTCTTGAAGGGTTTCACTGGTTCTTTATAACTGCAGCCGGCAGCACAGACCGTCACTGAGGCACAGCTCGAGCCGACTCAGACTGCATGCAAGCCGCGTACACTTCATTCCCCGTTTTTCCTTACCGTTGTCCACCATGGGCAAACCTATCCCGAACCCACTCCTTGGATTGGATTCTACTGGGAAGCCAATTCCGAACCCCTTGCTTGGCCTCGATTCGACAGGTAAACCAATTCCCAACCCGCTTCTGGGACTCGACAGCACCGAGAGCTGCCACGCGTACCACGGACAGATCAAAGACGGTCTGTTTCACGGGAAAGGaACTCTGATTTACAGCGGAAATGAAAAGTACGAGGGGGAGTTCGTGTTCGGGAAGCGCGAGGGGCACG…
	P56	MORN1 sense gRNA - Nterm tagging	AAGTTACGGTCTGTTTCACGGGAAAG
	P57	MORN1 antisense gRNA - Nterm tagging	AAAACTTTCCCGTGAAACAGACCGTA
	P58	MORN1 fwd homology - Nterm tagging	CTTCACGCAGTTCTTGAAGGG
	P59	MORN1 rev homology - Nterm tagging	GTTGCCACTGGCGAAATGTG
IMC44 (TGGT1_297120) epitope tagging	P60	IMC44 sense gRNA - tagging	AAGTTGCAAGCGGCGGCTTGTCTATG
	P61	IMC44 antisense gRNA - tagging	AAAACATAGACAAGCCGCCGCTTGCA
	P62	IMC44 fwd homology - tagging	CGGATGGTGCTGCGAGATGAGCACCGGCGCCGATCTCAACGGAAGTGGAGGACGGGAATT
	P63	IMC44 rev homology - tagging	ATCGACAAGATCCAAGGAATGGGATAACCACCTTGGGCCGACGGCCAGTGAATTGTAATA
IMC44 knockout	P64	IMC44 sense gRNA - KO	AAGTTGTGCTTAAGACAACAGAGAGG
	P65	IMC44 antisense gRNA - KO	AAAACCTCTCTGTTGTCTTAAGCACA
	P66	IMC44 fwd homology - KO	CTTGCGGTCTCGTCGAAACCTGAGTCCATTTCCGGGCATCCACTCCATGGAACCTGACTG
	P67	IMC44 rev homology - KO	GTCAGTTAATCGGACCGGCTCACAGGTACGCGGTTGACACCTGCAAGTGCATAGAAGGAA
IMC43Nterm pB27 Y2H construct	P68	IMC43 Nterm pB27 vector fwd	atactcgatgTAAGGGCCACTGGGGCCC
	P69	IMC43 Nterm pB27 vector rev	actgaacatcTCCGGCCCCGAATTCCAG
	P70	IMC43 Nterm pB27 insert fwd	cggggccggaGATGTTCAGTCGTTTATCAGCGG
	P71	IMC43 Nterm pB27 insert rev	gtggcccttaCATCGAGTATCGGCGCCG
IMC43central pB27 Y2H construct	P72	IMC43 central pB27 vector fwd	catcccagacTAAGGGCCACTGGGGCCC
	P73	IMC43 central pB27 vector rev	cgtcaaccttTCCGGCCCCGAATTCCAG
	P74	IMC43 central pB27 insert fwd	cggggccggaAAGGTTGACGGAGACGAATG
	P75	IMC43 central pB27 insert rev	gtggcccttaGTCTGGGATGGAAGCTGAG
IMC43Cterm pB27 Y2H construct	P76	IMC43 Cterm pB27 vector fwd	cgtgcctatgTAAGGGCCACTGGGGCCC
	P77	IMC43 Cterm pB27 vector rev	cggacgcactTCCGGCCCCGAATTCCAG
	P78	IMC43 Cterm pB27 insert fwd	cggggccggaAGTGCGTCCGCAGCAGCG
	P79	IMC43 Cterm pB27 insert rev	gtggcccttaCATAGGCACGTGGTTCCCAACC
IMC44Nterm pP6 Y2H construct	P80	IMC44 Nterm pP6 vector fwd	caaccagcacTAAGGGCCACTGGGGCCC
	P81	IMC44 Nterm pP6 vector rev	actcggtgtgGGCTAGTTCTAGGATCTCTTTTTTTGGGTTTGG
	P82	IMC44 Nterm pP6 insert fwd	agaactagccCACACCGAGTACAGCGCC
	P83	IMC44 Nterm pP6 insert rev	gtggcccttaGTGCTGGTTGAAATGCTGATTC
IMC44Cterm pP6 Y2H construct	P84	IMC44 Cterm pP6 vector fwd	cgatctcaacTAAGGGCCACTGGGGCCC
	P85	IMC44 Cterm pP6 vector rev	gaataagaacGGCTAGTTCTAGGATCTCTTTTTTTGGGTTTGG
	P86	IMC44 Cterm pP6 insert fwd	agaactagccGTTCTTATTCCGAATTCCCAACAGGTG
	P87	IMC44 Cterm pP6 insert rev	gtggcccttaGTTGAGATCGGCGCCGGT
IMC322-487 pP6 Y2H construct (used as template for construction of IMC32Nterm pP6 and IMC32SCAB1 pP6)	P88	IMC322-487 pP6 vector fwd	tgaacttgaaTAAGGGCCACTGGGGCCC
	P89	IMC322-487 pP6 vector rev	ggaagagagcGGCTAGTTCTAGGATCTCTTTTTTTGGGTTTGG
	P90	IMC322-487 pP6 insert fwd	agaactagccGCTCTCTTCCGCGGCTGC
	P91	IMC322-487 pP6 insert rev	gtggcccttaTTCAAGTTCAGAAATGATTTCATCGGCTGC
IMC32Nterm pP6 Y2H construct	P92	IMC32 Nterm pP6 vector fwd	cgtctggggtTAAGGGCCACTGGGGCCC
	P93	IMC32 Nterm pP6 vector rev	cgtcgatgacGGCTAGTTCTAGGATCTCTTTTTTTGGGTTTGG
	P94	IMC32 Nterm pP6 insert fwd	agaactagccGTCATCGACGAGAGTCTCGATGAATTCCTCG
	P95	IMC32 Ntern pP6 insert rev	gtggcccttaACCCCAGACGTCGGCCGC
IMC32SCAB1 pP6 Y2H construct	P96	IMC32 SCAB1 pP6 fwd - Q5mut	GACGGAAACTTCCATGTG
	P97	IMC32 SCAB1 pP6 rev - Q5mut	GGCTAGTTCTAGGATCTC
IMC32Cterm pP6 Y2H construct	P98	IMC32 Cterm pP6 vector fwd	ggcaaacacgTAAGGGCCACTGGGGCCC
	P99	IMC32 Cterm pP6 vector rev	cgcgcttgtcGGCTAGTTCTAGGATCTCTTTTTTTGGGTTTGG
	P100	IMC32 Cterm pP6 insert fwd	agaactagccGACAAGCGCGTCGATCTC
	P101	IMC32 Cterm pP6 insert rev	gtggcccttaCGTGTTTGCCTTCGTGAG
